# Supplementary material for: Evolution of the holozoan ribosome biogenesis regulon
Source: BMC Genomics. 2008 Sep 24;9:442. doi: 10.1186/1471-2164-9-442 (PMC2570694; doi:10.1186/1471-2164-9-442)
Supplement: Additional file 1 — Catalog of E(CG)-bearing promoters by genome and gene function. All fly genes matching the fly RiBi promoter architecture (see Methods), or else constituting the fly ortholog to a yeast nucleolar or RiBi gene is listed. For each such fly gene, the corresponding ortholog (human, nematode, and yeast) or closest 1-to-1 homolog (cnidarian, choanoflagellate) is listed along with the presence (1, red) or absence (0) of E(CG) within 600 bp of the annotated start site. The E values scores for BLASTP matches in the Nematostella and Monosiga genomes are given in parentheses for all matches with E <e - 5. Matches below e-10 are highlighted in yellow. Boxes containing N/A indicate the presence of the cis-element could not be addressed because a distinct 1-to-1 ortholog could not be identified. Red highlighted yeast genes were listed as RiBi genes in a recent comprehensive review of eukaryotic ribosome biogenesis [56]. C2 control data sets are shown where applicable. [file 1471-2164-9-442-S1.xls]

## Sheet: All Genes
Flybase Gene ID	Flybase Gene Name	Human Gene	Cnidarian Protein ID (E value)	Choanoflagellate Protein ID (E value)	Yeast Gene	Yeast:Fly Orthology	Biological Function	Specific Role/Protein Domain	Fly SIG-1 E(CG) (CACGTG)	Fly SIG-2 E(CG)/ Flanks	Fly SIG-3 E(CG)/ DRE	Human E(CG)	Cnidarian E(CG)	Cnidarian NC	Choano-flagellate E(CG)	Choano NC	Yeast E(CG)	Nematode E(CG)
CG2412	Rad51C	RAD51L3	N/A	N/A	N/A	N/A	DNA repair	AAA ATPase	1	0	0	1	N/A	N/A	N/A	N/A	N/A	N/A
CG17227		LIG3	230001 (e-170)	25238 (e-143)	DNLI	1-to-Many	DNA repair	DNA ligase, BRCT	1	0	0	1	0	0	0	1	N/A	0
CG12276	Aos1	SAE1	80438 (1e-63)	29549 (2e-37)	RHC31	1-to-1	DNA repair	SUMO activating enzyme subunit	1	0	0	1	1	0	0	1	0	0
CG8199		TMEM91	183894 (e-150)	38974 (e-134)	N/A	N/A	Lipid Metabolism	Branched-chain alpha-ketoacid dehydrogenase, rate-limiting, mitochondrial	1	0	0	1	0	0	0	0	N/A	0
CG17952	LBR	DHCR7	136737 (4e-15)	38824 (1e-11)	ERG24	1-to-1	Lipid Metabolism	Cholesterol biosynthesis	1	0	0	1	0	0	0	0	0	0
CG9706		SLC33A1	192413 (e-118)	813 (7e-92)	YBR220C	1-to-1	Lipid Metabolism	Ganglioside biosynthesis	1	0	0	1	0	0	0	0	0	0
CG3469	betaggt-I	PGGT1B	175257 (7e-96)	15046 (9e-55)	N/A	N/A	Lipid Metabolism	Geranylgeranyl transferase	1	0	0	1	0	1	0	1	N/A	0
CG8766	tafazzin	TAZ	232832 (2e-75)	33822 (2e-28)	TAZ1	1-to-1	Lipid Metabolism	Mitochondrial lipid synthesis	1	0	0	1	0	0	1	0	0	0
CG12512		N/A	237955 (e-127)	38583 (7e-22)	FAT2	1-to-Many	Lipid Metabolism	Peroxysomal acyl CoA synthetase	1	0	0	1	1	1	0	0	N/A	N/A
CG4825		PTDSS1	159004 (7e-67)	N/A	N/A	N/A	Lipid Metabolism	Phosphatidylserine biosynthesis	1	0	0	1	0	0	N/A	N/A	N/A	N/A
CG1998		CE004, C5orf4	163275 (e-111)	27469 (1e-15)	N/A	N/A	Lipid Metabolism	Sterol desaturase domain	1	0	0	1	1	1	0	0	N/A	N/A
CG4775	l(2)k00619	NUS1	184971 (7e-11)	N/A	UPPS	1-to-1	Lipid Metabolism	Undecaprenyl pyrophosphate synthase	1	0	0	1	0	0	N/A	N/A	0	1
CG3267		MCCC2	204823 (0.0)	34022 (0.0)	N/A	N/A	Lipid Metabolism -Fatty Acid Biosynthesis	Carboxyl transferase	1	0	0	1	1	1	1	1	N/A	1
CG3589		TYSND1	N/A	N/A	N/A	N/A	Lipid Metabolism-Peroxisomal fatty acid oxidation	Peptidase, activates PTS1 and PTS2	1	0	0	1	N/A	N/A	N/A	N/A	N/A	N/A
CG5878	alpha4GT2	N/A	N/A	N/A	N/A	N/A	Lipid Metabolism-Sphingolipids	Galactosyl transferase	1	0	1	N/A	N/A	N/A	N/A	N/A	N/A	N/A
CG8862		N/A	228708 (2e-85)	34300 (2e-53)	NUC1	1-to-Many	Mitochondrial	Endonuclease G	1	0	1	N/A	0	0	N/A	0	N/A	N/A
CG4205	Fdxh	N/A	96606 (1e-65)	16202 (1e-62)	N/A	N/A	Mitochondrial	Ferredoxin	1	0	0	1	0	0	0	1	N/A	0
CG7349		N/A	181975 (e-100)	33413 (e-105)	DHSB	1-to-Many	Mitochondrial	Fe-S binding, electron transport chain	1	0	1	N/A	0	0	0	0	N/A	N/A
CG8198	l(1)G0136	N/A	172283 (1e-47)	27457 (1e-21)	ISA1	1-to-Many	Mitochondrial	Fe-S cluster assembly	1	0	1	N/A	0	0	0	0	N/A	0
CG7950		CHCHD4	92546 (2e-37)	25810 (3e-16)	MIA40	1-to-1	Mitochondrial	Inner membrane protein import	1	0	0	1	0	0	N/A	0	0	N/A
CG9878	Tim10	TIMM10	239298 (4e-29)	N/A	TIM10	1-to-1	Mitochondrial	Inner membrane protein import	1	0	0	1	1	0	N/A	N/A	0	0
CG1158	Tim17b1	N/A	84167 (4e-31)	30342 (1e-27)	TIM17	1-to-Many	Mitochondrial	Inner membrane translocase	1	0	1	N/A	0	0	1	0	N/A	N/A
CG1724		N/A	84167 (2e-41)	30342 (3e-31)	TIM17	1-to-Many	Mitochondrial	Inner membrane translocase	1	0	1	N/A	0	0	1	0	N/A	N/A
CG11779		TIMM44	41423 (3e-64)	37779 (1e-57)	TIMM44	1-to-1	Mitochondrial	Inner membrane translocase	1	0	0	1	0	0	0	0	0	0
CG11964		CTNNBL1	186817 (e-161)	39170 (3e-56)	N/A	N/A	Other - Apoptosis	beta-catenin-like, nuclear	1	0	1	0	0	1	0	1	N/A	0
CG5383	PSR	PTDSR	185932 (e-161)	1474 (e-112)	N/A	N/A	Other - Apoptosis	Phosphatidlyserine receptor, detection of apoptotic cells	1	0	0	1	0	0	1	1	N/A	0
CG9394		N/A	N/A	N/A	N/A	N/A	Other - Carbohydrate metabolism	Glycerophosphodiester phosphodiesterase	1	0	1	N/A	N/A	N/A	N/A	N/A	N/A	N/A
CG16965		ATHL1	31786 (1e-65)	16873 (7e-51)	ATH1	1-to-1	Other - Carbohydrate metabolism	Vacuolar acid trehalase	1	0	0	1	0	0	1	0	0	N/A
CG5690		CNTROB	165346 (1e-07)	N/A	N/A	N/A	Other - Centriole duplication	Daughter centriole associated	1	0	1	0	N/A	N/A	N/A	N/A	N/A	N/A
CG6302	l(3)01239	PFDN2	148111 (3e-19)	36976 (2e-16)	PFD2	1-to-1	Other - Chaperone	Prefoldin 2 subunit	1	0	0	1	0	0	0	0	0	0
CG3986	Cht4	N/A	98290 (4e-57)	1237 (3e-53)	CHI2	1-to-Many	Other - Chitin metabolism	Chitinase II domain	1	0	1	N/A	0	0	1	0	N/A	N/A
CG3041	Orc2	ORC2L	100805 (9e-97)	26897 (3e-54)	ORC2	1-to-1	Other - DNA replication	Origin recognition	1	0	1	0	1	0	0	0	0	0
CG12876		PDCD6IP	181204 (e-137)	32312 (3e-67)	BRO1	1-to-Many	Other - Endosomal protein trafficking	Breast cancer marker, endosomal-lysosomal trafficking, BRO1 Domain	1	0	0	1	0	1	0	0	N/A	0
CG4764		VPS29	182326 (e-105)	34506 (7e-68)	PEP11	1-to-1	Other - Endosomal protein trafficking	pre-Vacuolar/late endosome to Golgi retrieval	1	0	0	1	1	0	1	0	0	0
CG32536		EBAG9	N/A	N/A	N/A	N/A	Other - Exocytosis	Ovarian, cervical, pancreatic, esophageal and cancer marker	1	0	0	1	N/A	N/A	N/A	N/A	N/A	N/A
CG32392		RSHL2	24516 (4e-39)	31127 (2e-10)	N/A	N/A	Other - Flagellar	Radial spoke 3	1	0	0	1	0	0	0	0	N/A	N/A
CG8026		SLC25A32	163801 (2e-83)	1922 (3e-60)	YEA6	1-to-Many	Other - Folate Transport	Mitochondrial carrier protein	1	0	0	1	1	0	1	0	N/A	1
CG1236		GRHPR	159915 (3e-93)	19417 (5e-80)	YN14	1-to-Many	Other - Gluconeogenesis	2-hydroxyacid dehydrogenase	1	0	0	1	0	0	0	0	N/A	N/A
CG1271		GK5	235180 (5e-94)	34332 (4e-36)	N/A	N/A	Other - Gluconeogenesis, glycolysis	Glycerol kinase	1	0	1	0	0	0	N/A	0	N/A	0
CG9022	Ost48	DDOST	186036 (e-160)	N/A	WBP1	1-to-1	Other - Glycosylation	Oligosaccharyl transferase	1	0	0	1	1	0	N/A	N/A	0	0
CG33977		DPM3	N/A	N/A	N/A	N/A	Other - GPI anchor biosynthesis, ER	Dolichol-phosphate mannosyltransferase subunit	1	0	1	N/A	N/A	N/A	N/A	N/A	N/A	N/A
CG9865		PIGM	174137 (9e-53)	15575 (2e-39)	GPI14	1-to-1	Other - GPI anchor biosynthesis, ER	Mannosyltransferase	1	0	0	1	0	0	1	0	0	1
CG4848		COG1	247599 (9e-17)	7790 (6e-07)	N/A	N/A	Other - Intra-Golgi trafficking	Trafficking of Glycosylated proteins	1	0	0	1	0	0	N/A	N/A	N/A	1
CG30077		BLOC1S1	164044 (5e-35)	N/A	N/A	N/A	Other - Lysosomal biogenesis	Regulation of membrane fusion	1	0	0	1	0	0	N/A	0	N/A	0
CG11814		LYST	88277 (1e-89)	13989 (5e-83)	BPH1	1-to-1	Other - Lysosomal protein trafficking	WD-40 repeat	1	0	1	0	0	1	0	0	N/A	N/A
CG11679		RMND1	116003 (7e-58)	26551 (2e-41)	RMD1	1-to-Many	Other - Meiosis	Unknown	1	0	0	1	0	0	1	0	0	1
CG6672		SLC30A7	125319 (4e-52)	19374 (1e-63)	MSC2	1-to-1	Other - Metal Transporter (Zn)	Alkaline Phosphatase activator in vesicles	1	0	0	1	0	0	0	1	0	1
CG11711	Mob1	MOB2	227021 (2e-53)	35182 (1e-37)	MOB1	1-to-1	Other - Mitosis	Maintenance of ploidy	1	0	0	1	0	1	0	0	N/A	0
CG4599	Tpr2	DNAJC7	174406 (1e-29)	28007 (4e-83)	JEM1	1-to-Many	Other - Nuclear membrane fusion	DnaJ-like, ER membrane assoc.	1	0	1	0	0	0	0	0	N/A	0
CG8771		NUP188	242522 (9e-21)	N/A	N/A	N/A	Other - Nuclear pore	Core pore component	1	0	0	1	N/A	0	N/A	N/A	N/A	N/A
CG6819	mbo	NUP88	110975 (7e-42)	N/A	N/A	N/A	Other - Nuclear pore	CRM1-mediated nuclear protein export	1	0	0	1	0	0	N/A	N/A	N/A	N/A
CG8798		LONP1	136650 (0.0)	16820 (0.0)	PIM1	1-to-1	Other - Protein degradation	Mitochondrial GU-rich RNA binding protein, AAA ATPase	1	0	0	1	0	0	0	0	N/A	0
CG5582	cln3	CLN3	195662 (e-116)	17162 (4e-81)	BTN1	1-to-1	Other - Protein trafficking	Vacuole trasport	1	0	1	0	0	0	0	0	0	N/A
CG9127	ade2	PFAS	79992 (0.0)	18981 (0.0)	PUR4	1-to-1	Other - Purine metabolism	Phosphoribosylformylglycinamidine synthase	1	0	0	1	1	0	0	0	0	1
CG18572	r	CAD	189113 (0.0)	37518 (0.0)	N/A	N/A	Other - Pyrimidine biosynthesis	Aspartate carbamoyltransferase	1	0	0	1	1	0	N/A	0	N/A	0
CG9741	Dhod	DHODH	171857 (e-115)	39284 (e-106)	N/A	N/A	Other - Pyrimidine biosynthesis	Dihydroorotate dehydrogenase	1	0	0	1	0	0	0	0	N/A	0
CG3593	r-l	UMPS	81583 (e-125)	32885 (e-107)	URA3	1-to-1	Other - Pyrimidine biosynthesis	Known Myc Target, catalyzes step in the biosynthesis of pyrimidines	1	0	0	1	0	0	1	1	0	N/A
CG7530		PAQR3	227246 (9e-67)	1642 (2e-25)	N/A	N/A	Other - Transmembrane receptor	PAQ Receptor	1	0	0	1	0	1	1	0	N/A	0
CG9934		UBE4B	166242 (e-178)	19144 (1e-32)	UFD2	1-to-Many	Other - Ubiquitin-proteasome system	Ubiquitin ligase	1	0	0	1	0	0	1	0	0	1
CG8209		SAKS1	210690 (4e-30)	3834 (5e-10)	UBX7	1-to-Many	Other - Ubiquitin-proteasome system	Zinc finger	1	0	0	1	0	1	0	0	N/A	0
CG12230	car	VPS33A	96025 (8e-83)	32472 (2e-33)	VPS33	1-to-Many	Other - Vacuolar biogenesis	Sec1 domain, sorting protein assoc.	1	0	0	1	0	0	0	0	N/A	0
CG1989	Yippee	YPEL5	236699 (3e-56)	15658 (2e-30)	N/A	N/A	RBX - Nucleolar	Nucleolar during interphase	1	0	0	1	1	0	0	0	N/A	0
CG8327	SpdS	SRM	165376 (e-103)	23668 (2e-97)	N/A	N/A	RBX - Nucleolar	Spermidine synthase	1	0	0	1	1	0	1	0	N/A	N/A
CG2807		SF3B1	241911 (0.0)	37521 (0.0)	SF3B1	1-to-1	RBX - Nucleolar	U2 snRNP=associated spliceosome component, HEAT repeat	1	0	0	1	0	0	0	1	0	0
CG31453		TRIP13	139090 (1e-85)	1680 (2e-74)	PCH2	1-to-1	RBX - Nucleolar	Meiotic checkpoint, rDNA-assoc.	0	0	0	1	0	0	0	1	0	0
CG6388		TRMT1	238527 (e-121)	34698 (2e-90)	TRM1	1-to-1	RBX - tRNA biogenesis	N2,N2-dimethylguanosine tRNA methyltransferase	1	0	0	1	1	0	1	0	0	0
CG5706		FARSLB	188942 (0.0)	26444 (e-172)	FRS1	1-to-1	RBX - tRNA biogenesis	Phenylalanyl-tRNA synthetase	1	0	0	1	1	0	1	0	0	0
CG6187	RluA-2	RPUSD2	86695 (e-126)	16431 (7e-95)	N/A	N/A	RBX - tRNA biogenesis	Pseudouridine synthase	1	1	0	N/A	0	0	0	1	N/A	N/A
CG3434		QTRTD1	241161 (4e-22)	N/A	N/A	N/A	RBX - tRNA biogenesis	Queuine tRNA-ribosyltransferase	1	0	0	1	0	0	N/A	N/A	N/A	0
CG3808		HTF9C	234177 (8e-82)	15473 (8e-39)	TRM2	1-to-1	RBX - tRNA biogenesis	tRNA (uracil-5-)-methyltransferase, RNP-1 motif	1	0	0	1	0	0	0	0	0	0
CG16889	adat	ADAT1	90751 (3e-39)	N/A	TAD1	1-to-Many	RBX - tRNA biogenesis	tRNA adenosine deaminase	1	0	0	1	0	0	N/A	N/A	N/A	N/A
CG5292		DEADC1	N/A	N/A	TAD2	1-to-1	RBX - tRNA biogenesis	tRNA adenosine deaminase	1	0	0	1	N/A	N/A	N/A	N/A	0	0
CG10495		DUS4L	199771 (4e-67)	31519 (2e-60)	DUS4	1-to-1	RBX - tRNA biogenesis	tRNA dihydrouridine synthase	1	0	1	0	1	0	0	0	0	0
CG10463		DUS3L	229208 (e-145)	15444 (e-127)	DUS3	1-to-1	RBX - tRNA biogenesis	tRNA Dihydrouridine synthase	1	0	1	1	N/A	0	1	0	0	0
CG32281		TRMT5	118817 (3e-76)	1458 (5e-68)	TRM5	1-to-1	RBX - tRNA biogenesis	tRNA guanine N1 methyltransferase	1	1	0	0	1	0	1	0	0	0
CG6745		PUS7	139787 (3e-84)	38570 (3e-28)	PUS7	1-to-1	RBX - tRNA biogenesis	tRNA pseudouridine synthase	1	0	1	1	1	0	0	0	0	0
CG7849		TRUB2	N/A	N/A	PUS4	1-to-1	RBX - tRNA biogenesis	tRNA pseudouridine synthase	1	1	0	1	N/A	N/A	N/A	N/A	0	0
CG4159		PUS1	32495 (6e-83)	32742 (5e-63)	PUS1	1-to-1	RBX - tRNA biogenesis	tRNA pseudouridine synthase	1	0	0	1	0	0	0	0	0	0
CG1703		ABC50	N/A	33067 (0.0)	N/A	N/A	Ribosomal Protein	40 and 60S initiation factor, AAA ATPase	1	0	0	1	N/A	N/A	0	0	N/A	0
CG7726	RpL11	RPL11	193684 (2e-96)	21009 (1e-90)	RPL11A	1-to-Many	Ribosomal Protein	60S ribosomal protein	1	0	0	1	0	0	0	0	N/A	N/A
CG30185		EEF1E1	240962 (2e-10)	N/A	N/A	N/A	Ribosomal Protein	Eukaryotic translation elongation factor 1 epsilon-1	1	0	0	1	1	0	N/A	N/A	N/A	0
CG3644	bic	bic	202084 (9e-45)	34637 (2e-37)	N/A	N/A	Ribosomal Protein	Nascent polypeptide-associated complex	1	1	0	N/A	0	0	0	1	N/A	N/A
CG4326	mRpS17	N/A	N/A	N/A	N/A	N/A	Ribosomal Protein	pre-28S (Mitochondrial small subunit)	1	0	1	N/A	1	0	N/A	N/A	N/A	0
CG10406	mRpS33	MRPS33	215740 (1e-17)	N/A	N/A	N/A	Ribosomal Protein	pre-28S (Mitochondrial small subunit)	1	0	0	1	1	0	N/A	N/A	N/A	0
CG10757	mRpS18B	MRPS18B	N/A	N/A	N/A	N/A	Ribosomal Protein	pre-28S (Mitochondrial small subunit)	1	0	0	1	N/A	N/A	N/A	N/A	N/A	0
CG31450	mRpS18A	MRPS18A	N/A	N/A	N/A	N/A	Ribosomal Protein	pre-28S (Mitochondrial small subunit)	1	0	0	1	N/A	N/A	N/A	N/A	N/A	0
CG3109	mRpL16	MRPL16	N/A	N/A	N/A	N/A	Ribosomal Protein	pre-39S (Mitochondrial large subunit)	1	0	1	0	N/A	N/A	N/A	N/A	N/A	0
CG15697	RpS30	RpS30	193152 (2e-26)	31020 (1e-22)	N/A	N/A	Ribosomal Protein	pre-40S	1	1	0	N/A	1	0	0	0	N/A	0
CG3751	RpS24	RPS24	244934 (2e-50)	32666 (4e-42)	RS24	1-to-1	Ribosomal Protein	pre-40S	1	0	0	1	0	0	0	0	0	0
CG5502	RpL4	RPL4	237610 (0e-127)	17749 (0e-102)	RL4A	1-to-Many	Ribosomal Protein	pre-60S	1	0	1	0	1	0	1	0	N/A	1
CG4897	RpL7	N/A	245394 (5e-90)	12901 (1e-89)	N/A	N/A	Ribosomal Protein	pre-60S	1	0	1	N/A	1	0	1	0	N/A	0
CG5317		N/A	245394 (1e-35)	12901 (2e-37)	N/A	N/A	Ribosomal Protein	pre-60S	1	0	1	N/A	1	0	1	0	N/A	N/A
CG1263	RpL8	RPL8	234970 (0e-136)	34232 (0e-130)	RPL8	1-to-Many	Ribosomal Protein	pre-60S	1	0	0	1	1	0	0	0	N/A	0
CG33002	mRpL27	MRPL27	246003 (7e-18)	14140 (3e-10)	RMO2 (Yml2)	1-to-1	Ribosomal Protein	pre-60s	1	0	0	1	0	1	0	0	0	N/A
CG5434		SRP72	85930 (4e-35)	5426 (4e-32)	SRP72	1-to-1	Ribosomal Protein	RNA signal recognition particle, tetratricopeptide repeat	1	0	0	1	0	0	0	1	0	1
CG13096		N/A	83837 (5e-06)	33567 (2e-07)	N/A	N/A	Ribosomal Protein	Structural constituent of ribsome, Ribosomal protein L1 domain	1	0	1	N/A	N/A	N/A	N/A	N/A	N/A	N/A
CG11414		ZNF598	167658 (2e-83)	37879 (7e-12)	YDR266C	1-to-1	Ribosomal Protein	Zinc Finger	1	0	1	0	0	0	1	1	0	0
CG4202	Sas10	SAS10	102277 (2e-36)	34254 (1e-23)	SAS10	1-to-1	Ribosome Biogenesis	90S	1	1	1	0	0	0	0	1	0	0
CG1381		MRTO4	176292 (1e-55)	30832 (1e-70)	MRT4	1-to-1	Ribosome Biogenesis	90S	1	1	1	1	1	0	1	0	1	0
CG1789		UTP11L	235866 (3e-22)	33162 (8e-28)	UTP11	1-to-1	Ribosome Biogenesis	90S	1	0	1	1	0	0	1	0	0	0
CG1994	l(1)G0020	NAT10	81635 (0.0)	32524 (0.0)	KRE33	1-to-1	Ribosome Biogenesis	90S	1	0	1	1	1	0	1	0	0	0
CG12301		N/A	242416 (9e-57)	N/A	UTP14	1-to-1	Ribosome Biogenesis	90S	1	0	1	N/A	1	1	N/A	N/A	0	0
CG12785		NOL6	167381 (6e-91)	32055 (2e-56)	UTP22	1-to-1	Ribosome Biogenesis	90S	1	1	0	1	1	1	0	0	0	1
CG13097		MPHOSPH10	14347 (6e-67)	12032 (5e-37)	MPP10	1-to-1	Ribosome Biogenesis	90S	1	1	0	1	0	0	0	0	0	0
CG9246		NOC2L	247088 (6e-97)	37390 (1e-80)	NOC2	1-to-1	Ribosome Biogenesis	90S	1	0	0	0	1	1	1	1	0	1
CG11920		IMP4	162426 (e-104)	19050 (1e-92)	IMP4	1-to-1	Ribosome Biogenesis	90S, Brix domain	1	0	1	1	1	0	0	1	0	1
CG11180		N/A	244746 (9e-24)	39339 (6e-16)	PXR1	1-to-1	Ribosome Biogenesis	90S, D111/G-patch domain	1	0	1	N/A	1	0	1	0	1	0
CG3228	kz	DHX37	189778 (0.0)	18918 (e-177)	DHR1	1-to-1	Ribosome Biogenesis	90S, DEAD/DEAH box helicase	1	0	1	1	1	0	1	0	0	0
CG9253		APOLD1	192845 (0.0)	37739 (e-177)	RRP3	1-to-1	Ribosome Biogenesis	90S, DEAD/DEAH box helicase	1	0	0	0	1	0	0	1	0	0
CG5728		PDCD11	244138 (2e-79)	22367 (7e-42)	RRP5	1-to-1	Ribosome Biogenesis	90S, HAT helix	1	0	0	0	1	0	0	0	0	0
CG7246		UTP6	245237 (2e-25)	32871 (1e-10)	UTP6	1-to-1	Ribosome Biogenesis	90S, HAT helix	1	0	0	0	N/A	1	1	1	0	N/A
CG4554		UTP20	130178 (0e-150)	11008 (2e-62)	UTP20	1-to-1	Ribosome Biogenesis	90S, HEAT repeat	1	1	1	1	1	0	0	0	0	0
CG10805		HEATR1	246299 (e-142)	1836 (4e-20)	UTP10	1-to-1	Ribosome Biogenesis	90S, HEAT repeat	1	1	0	1	1	1	0	0	0	1
CG4539	Bka	Bka	209526 (1e-57)	33204 (1e-76)	FCF1	1-to-1	Ribosome Biogenesis	90S, PINc domain	1	0	1	N/A	1	0	N/A	1	0	1
CG11130	Rtc1	RTC1	194731 (0e-124)	18812 (2e-70)	Rcl1	1-to-1	Ribosome Biogenesis	90S, RNA 3'-terminal phosphate cyclase	1	0	1	1	1	0	0	1	0	0
CG3335		RBM19	N/A	22903 (0e-122)	MRD1	1-to-1	Ribosome Biogenesis	90S, RNP-1 motif	1	0	1	1	N/A	N/A	1	0	0	0
CG7516		NOL10	115662 (0.0)	23822 (e-142)	ENP2	1-to-1	Ribosome Biogenesis	90S, WD-40 repeat	1	1	1	0	1	0	1	1	0	0
CG9799		WDR36	20187 (0e-162)	N/A	UTP21	1-to-1	Ribosome Biogenesis	90S, WD-40 repeat	1	1	1	1	1	0	N/A	N/A	0	0
CG3071		UTP15	231042 (1e-81)	32803 (3e-49 )	UTP15	1-to-1	Ribosome Biogenesis	90S, WD-40 repeat	1	0	1	0	1	0	1	0	0	1
CG8064		WDR3	136694 (0e-155)	33395 (7e-91)	DIP2	1-to-1	Ribosome Biogenesis	90S, WD-40 repeat	1	0	1	1	1	0	0	1	0	0
CG12325		PWP2	240296 (0.0)	16453 (0.0)	PWP2	1-to-1	Ribosome Biogenesis	90S, WD-40 repeat	1	1	0	1	1	1	1	1	0	0
CG30349		WDR43	238105 (3e-18)	38725 (1e-09)	UTP5	1-to-1	Ribosome Biogenesis	90S, WD-40 repeat	1	0	0	0	0	0	N/A	N/A	0	0
CG12050		WDR75	35976 (3e-30)	N/A	NAN1	1-to-1	Ribosome Biogenesis	90S, WD-40 repeat	1	0	0	1	0	0	N/A	N/A	0	N/A
CG2260		WDR46	118309 (0e-101)	17530 (4e-98)	UTP7	1-to-1	Ribosome Biogenesis	90S, WD-40 repeat	1	0	0	1	0	0	0	0	0	0
CG33505		RRP9	246398 (0e-116)	31091 (6e-78)	RRP9	1-to-1	Ribosome Biogenesis	90S, WD-40 repeat	1	0	0	1	1	0	0	0	0	0
CG5018		CIRH1A	N/A	35702 (2e-07)	UTP4	1-to-1	Ribosome Biogenesis	90S, WD-40 repeat	1	0	0	1	N/A	N/A	N/A	N/A	0	0
CG6751		PWP1	109727 (1e-71)	13313 (1e-32)	PWP1	1-to-1	Ribosome Biogenesis	90S, WD-40 repeat	1	0	0	1	1	1	1	0	0	0
CG11417		ESF1	129893 (3e-74)	31074 (5e-63)	ESF1	1-to-1	Ribosome Biogenesis	pre-40S	1	0	1	1	1	0	1	1	0	N/A
CG1430	bys	BYSL	167370 (e-121)	17006 (e-120)	ENP1	1-to-1	Ribosome Biogenesis	pre-40S	1	0	1	1	1	1	1	0	0	0
CG11660		RIOK1	131938 (0e-127)	14672 (0e-126)	RIO1	1-to-Many	Ribosome Biogenesis	pre-40S	1	1	0	1	1	0	0	0	0	1
CG5645		N/A	228736 (2e-84)	35624 (1e-58)	KRI1	1-to-1	Ribosome Biogenesis	pre-40S	1	0	0	0	0	0	1	0	0	0
CG11859		RIOK2	230609 (0e-124)	38815 (0e-107)	RIO2	1-to-1	Ribosome Biogenesis	pre-40S	1	0	0	1	0	1	1	1	0	0
CG5824	l(3)07882	NOL14	178433 (3e-85)	35747 (2e-40)	NOP14	1-to-1	Ribosome Biogenesis	pre-40S	1	0	0	1	1	1	1	0	0	0
CG7728		BMS1L	229658 (0.0)	635 (0.0)	BMS1	1-to-1	Ribosome Biogenesis	pre-40S	1	0	0	1	1	0	1	0	0	1
CG6563	Art3	PRMT3	176908 (3e-94)	37585 (2e-74)	HMT1	1-to-Many	Ribosome Biogenesis	pre-40S, Arginine methyltransferase	1	0	0	1	1	0	1	0
CG15561		GPATCH4	N/A	32064 (4e-28)	TMA23	1-to-1	Ribosome Biogenesis	pre-40S, D111/G-patch domain	1	0	1	1	N/A	N/A	0	0	0	N/A
CG5589		DDX52	116885 (e-153)	33989 (e-115)	N/A	N/A	Ribosome Biogenesis	pre-40S, DEAD/DEAH box helicase	1	0	0	1	0	0	1	0	N/A	N/A
CG11738	l(1)G0004	PNO1	19995 (5e-82)	37209 (1e-76)	PNO1	1-to-1	Ribosome Biogenesis	pre-40S, KH Domain	1	0	0	1	1	0	1	0	0	0
CG8816		KAD6_HUMAN	217819 (5e-47)	38741 (7e-38)	FAP7	1-to-1	Ribosome Biogenesis	pre-40S, NTPase required for small ribosome subunit synthesis	1	0	0	1	1	0	1	0	0	0
CG2972		NOB1	89272 (2e-57)	34185 (6e-24)	NOB1	1-to-1	Ribosome Biogenesis	pre-40S, PINc domain	1	0	0	0	0	1	0	0	0	1
CG3910	mtTFB2	TFB2M	N/A	N/A	DIM1	1-to-1	Ribosome Biogenesis	pre-40S, Ribosomal RNA adenine methylase transferase	1	0	1	1	N/A	N/A	N/A	N/A	0	N/A
CG14230		NOL8	N/A	N/A	N/A	N/A	Ribosome Biogenesis	pre-40S, RNP-1 motif	1	0	0	1	N/A	N/A	N/A	N/A	N/A	0
CG1542		EBNA1BP2	239593 (2e-37)	16531 (2e-20)	EBP2	1-to-1	Ribosome Biogenesis	pre-60S	1	1	1	1	1	0	1	0	0	0
CG2691		RRP12	82572 (6e-96)	N/A	RRP12	1-to-1	Ribosome Biogenesis	pre-60S	1	1	1	1	1	0	N/A	N/A	0	0
CG5033		N/A	111097 (0.0)	37129 (0.0)	ERB1	1-to-1	Ribosome Biogenesis	pre-60S	1	1	1	N/A	0	1	1	0	0	0
CG10648		RBM13	N/A	33945 (1e-64)	MAK16	1-to-1	Ribosome Biogenesis	pre-60S	1	0	1	0	N/A	N/A	0	0	0	0
CG14788	l(1)G0431	LSM1	166699 (e-153)	34721 (e-136)	N/A	N/A	Ribosome Biogenesis	Pre-60S	1	0	1	0	1	0	1	N/A	N/A	0
CG17611	eIF6	eIF6	177965 (e-116)	20305 (e-118)	TIF6	1-to-1	Ribosome Biogenesis	pre-60S	1	0	1	0	0	0	0	0	0	0
CG14210		CCDC86	233577 (6e-07)	N/A	CGR1	1-to-1	Ribosome Biogenesis	pre-60S	1	0	1	1	N/A	N/A	N/A	N/A	N/A	1
CG1575		TEX10	244538 (2e-15)	N/A	IPI1	1-to-1	Ribosome Biogenesis	pre-60S	1	0	1	1	1	0	N/A	N/A	0	1
CG6764		N/A	116145 (2e-60)	19954 (1e-60)	RLP24	1-to-1	Ribosome Biogenesis	pre-60S	1	0	1	N/A	1	0	0	1	0	0
CG9422		RPP25	N/A	N/A	N/A	N/A	Ribosome Biogenesis	pre-60S	1	0	1	N/A	N/A	N/A	N/A	N/A	N/A	N/A
CG3460	Nmd3	NMD3	144377 (e-140)	34439 (e-134)	NMD3	1-to-1	Ribosome Biogenesis	pre-60S	1	1	0	0	1	0	1	0	0	0
CG6501	Ngp	GNL2	104439 (e-172)	19938 (e-177)	NOG2	1-to-1	Ribosome Biogenesis	pre-60S	1	1	0	1	0	N/A	0	1	0	0
CG12499		URB1	N/A	N/A	URB1	1-to-1	Ribosome Biogenesis	pre-60S	1	0	0	0	N/A	N/A	N/A	N/A	0	0
CG8939		FTSJ3	160369 (e-113)	33452 (e-129)	SPB1	1-to-1	Ribosome Biogenesis	pre-60S	1	0	0	0	1	0	1	1	0	1
CG9143		DDX24	179005 (e-146)	34727 (3e-95)	MAK5	1-to-1	Ribosome Biogenesis	pre-60S	1	0	0	0	0	0	0	0	0	0
CG1685	pen	Pen	184407 (2e-46)	506 (3e-40)	PUF6	1-to-1	Ribosome Biogenesis	pre-60S	1	0	0	1	1	0	0	1	0	0
CG32409		RRS1	108595 (9e-22)	34423 (2e-11)	RRS1	1-to-1	Ribosome Biogenesis	pre-60S	1	0	0	1	1	0	0	0	0	0
CG33158		EFTUD1	242394 (0.0)	32409 (0.0)	RIA1	1-to-1	Ribosome Biogenesis	pre-60S	1	0	0	1	0	1	0	1	0	0
CG4364		PES1	194255 (e-123)	19511 (2e-95)	PESC	1-to-1	Ribosome Biogenesis	pre-60S	1	0	0	1	1	0	0	0	0	0
CG4510	Surf6	SURF6	247520 (1e-06)	N/A	RRP14	1-to-1	Ribosome Biogenesis	pre-60S	1	0	0	1	N/A	N/A	N/A	N/A	0	0
CG7137		RRP8	103140 (2e-48)	29115 (3e-47)	RRP8	1-to-1	Ribosome Biogenesis	pre-60S	1	0	0	1	0	0	N/A	N/A	0	1
CG8070	Mys45A	SDAD1	106150 (0e-171)	38740 (0e-125)	SDA1	1-to-1	Ribosome Biogenesis	pre-60S	1	0	0	1	1	0	0	0	0	1
CG1785		GLTSCR2	237013 (8e-27)	30938 (7e-14)	NOP53	1-to-1	Ribosome Biogenesis	pre-60S	1	0	0	N/A	0	0	1	0	0	1
CG3983		N/A	88115 (2e-98)	27175 (7e-78)	NUG1	1-to-1	Ribosome Biogenesis	pre-60S	1	0	0	N/A	1	0	1	0	0	0
CG6249	Csl4	EXOSC1	238196 (9e-41)	29746 (1e-21)	CSL4	1-to-1	Ribosome Biogenesis	pre-60S 3' to 5' exoribonuclease	1	0	0	1	1	1	1	0	1	0
CG7993		BXDC1	228910 (5e-46)	16700 (2e-55)	RPF2	1-to-1	Ribosome Biogenesis	pre-60S, Brix domain	1	0	1	1	1	0	1	0	0	0
CG5786	ppan	PPAN	52169 (1e-76)	13536 (4e-57)	N/A	N/A	Ribosome Biogenesis	pre-60S, Brix domain	1	0	0	0	0	0	1	0	N/A	0
CG11583		BXDC2	23808 (1e-95)	36786 (6e-77)	BRX1	1-to-1	Ribosome Biogenesis	pre-60S, Brix domain	1	0	0	1	1	1	0	1	1	0
CG6712		BXDC5	182962 (1e-73)	38546 (2e-44)	RPF1	1-to-1	Ribosome Biogenesis	pre-60S, Brix domain	1	0	0	1	1	0	1	0	0	0
CG1234		NOC3L	173044 (1e-62)	32917 (2e-36)	NOC3	1-to-1	Ribosome Biogenesis	pre-60S, CBF domain	1	0	0	1	0	1	1	0	0	0
CG7839		CEBPZ	136992 (1e-71)	29308 (1e-47)	MAK21	1-to-1	Ribosome Biogenesis	pre-60S, CBF domain	1	0	0	1	0	0	0	0	0	0
CG6375	pit	DDX18	112850 (0.0)	12660 (0.0)	HAS1	1-to-1	Ribosome Biogenesis	pre-60S, DEAD/DEAH box helicase	1	1	1	1	0	0	1	0	0	0
CG32344		DDX54	92056 (e-170)	20053 (e-163)	DBP10	1-to-1	Ribosome Biogenesis	pre-60S, DEAD/DEAH box helicase	1	0	1	1	1	1	1	1	0	0
CG9680	Dbp73D	DDX51	31779 (3e-66)	34261 (1e-43)	DBP6	1-to-1	Ribosome Biogenesis	pre-60S, DEAD/DEAH box helicase	1	0	1	1	0	0	0	1	0	0
CG2173	Rs1	DDX27	168440 (e-109)	37215 (6e-85)	DRS1	1-to-1	Ribosome Biogenesis	pre-60S, DEAD/DEAH box helicase	1	0	0	0	N/A	0	1	0	0	0
CG7006		NIP7	244907 (5e-82)	34642 (2e-74)	NIP7	1-to-1	Ribosome Biogenesis	pre-60S, PUA domain	1	0	1	0	1	0	0	0	0	0
CG32763	l(1)G0045	POP1	168328 (8e-79)	5868 (1e-34)	POP1	1-to-1	Ribosome Biogenesis	pre-60S, Ribonuclease	1	0	1	1	1	0	0	1	1	0
CG8545		NOL1	166855 (e-178)	18734 (e-160)	NOP2	1-to-Many	Ribosome Biogenesis	pre-60S, RNA methyltransferase	1	0	0	1	0	0	0	0	N/A	N/A
CG12288		RBM34	244547 (4e-12)	10409 (6e-19)	NOP12	1-to-1	Ribosome Biogenesis	pre-60S, RNP-1 motif	1	0	0	0	0	0	1	1	0	1
CG4806		RBM28	111122 (3e-55)	25467 (1e-53)	NOP4	1-to-1	Ribosome Biogenesis	pre-60S, RNP-1 motif	1	0	0	0	1	0	0	0	0	0
CG6937		MKI67IP	181320 (6e-22)	3397 (2e-20)	NOP15	1-to-1	Ribosome Biogenesis	pre-60S, RNP-1 motif	1	0	0	1	1	1	0	0	0	0
CG5114		AAMP	171651 (6e-45)	32300 (3e-28)	SQT1	1-to-1	Ribosome Biogenesis	pre-60S, WD-40 repeat	1	0	1	0	1	0	1	0	0	N/A
CG7845		WDR74	197799 (3e-26)	N/A	NSA1	1-to-1	Ribosome Biogenesis	pre-60S, WD-40 repeat	1	0	1	0	1	1	N/A	N/A	0	0
CG2863	Nle	NLE	136836 (0.0)	34170 (e-102)	RSA4	1-to-1	Ribosome Biogenesis	pre-60S, WD-40 repeat	1	0	1	1	1	0	1	0	0	1
CG12396	Nnp-1	NNP1	240056 (5e-26)	32386 (7e-16)	RRP1	1-to-1	Ribosome Biogenesis	pre-60S, WD-40 repeat	1	1	0	1	1	0	0	0	0	0
CG14805		WDR18	111841 (2e-61)	26180 (1e-12)	IPI3	1-to-1	Ribosome Biogenesis	pre-60S, WD-40 repeat	1	0	0	0	1	0	0	0	0	0
CG6724		WDR12	82024 (e-115)	30764 (9e-18)	YTM1	1-to-1	Ribosome Biogenesis	pre-60S, WD-40 repeat	1	0	0	0	1	0	1	0	0	0
CG3224		ZNF593	124040 (4e-22)	17559 (7e-21)	BUD20	1-to-1	Ribosome Biogenesis	pre-60S, Zinc Finger	1	0	0	1	1	0	0	0	0	0
CG17209		POLR3A	190300 (0.0)	39165 (0.0)	RPC1	1-to-1	Ribosome Biogenesis	rRNA transcription	1	0	1	0	0	0	1	0	0	0
CG33785		POLR3K	231081 (4e-47)	18537 (4e-26)	RPC11	1-to-1	Ribosome Biogenesis	rRNA transcription	1	0	1	1	1	0	1	0	0	0
CG6189	l(1)1Bi	MYBBP1A	N/A	N/A	POL5	1-to-1	Ribosome Biogenesis	rRNA transcription	1	0	1	1	N/A	N/A	N/A	N/A	0	0
CG3756		POLR1C	122262 (2e-70)	38678 (1e-86)	RPC5	1-to-1	Ribosome Biogenesis	rRNA transcription	1	1	0	0	1	1	0	0	0	0
CG4033	Rpi135	POLR1B	216726 (0.0)	12630 (0.0)	RPA2	1-to-1	Ribosome Biogenesis	rRNA transcription	1	1	0	1	1	0	0	0	0	0
CG7421	Nopp140	Nopp140	N/A	N/A	SRP40	1-to-1	Ribosome Biogenesis	rRNA transcription	1	1	0	N/A	N/A	N/A	N/A	N/A	0	N/A
CG18600		POLR1E	N/A	N/A	RPA3	1-to-1	Ribosome Biogenesis	rRNA transcription	1	0	0	1	N/A	N/A	N/A	N/A	0	N/A
CG5147		POLR3D	247781 (8e-08)	28021 (2e-06)	RPC4	1-to-1	Ribosome Biogenesis	rRNA transcription	1	0	0	1	N/A	N/A	N/A	N/A	0	N/A
CG7339		POLR3H	169264 (3e-69)	33973 (2e-42)	RPC25	1-to-1	Ribosome Biogenesis	rRNA transcription	1	0	0	1	0	0	1	0	0	0
CG6920	mus309	BLM	145462 (e-101)	29065 (e-122)	SGS1	1-to-Many	Ribosome Biogenesis	rRNA transcription, DEAD/DEAH box helicase	1	0	0	1	1	1	0	0	0	0
CG12792	l(2)09851	GRWD1	124120 (e-144)	29376 (6e-80)	RRB1	1-to-1	Ribosome Biogenesis	rRNA transcription, WD-40 repeat	1	0	0	1	0	1	N/A	N/A	0	0
CG10955		RTF1	96339 (2e-99)	34337 (6e-39)	RTF1	1-to-1	Ribosome Biogenesis	snoRNA processing	1	0	0	1	0	1	0	0	1	0
CG11990		CDC73	121507 (e-102)	33730 (7e-44)	CDC73	1-to-1	Ribosome Biogenesis	snoRNA processing	1	0	0	1	N/A	N/A	0	1	0	0
CG10922	La	SSB	236578 (7e-38)	34421 (7e-31)	LAH1	1-to-1	Ribosome Biogenesis	snoRNA processing, RNP-1 motif	1	0	0	1	1	0	0	0	0	0
CG10206	nop5	NOP5	238448 (0.0)	35337 (e-151)	NOP58	1-to-1	Ribosome Biogenesis	snoRNP, C/D RNP	1	0	1	1	1	0	1	0	0	0
CG3949	hoip	NHP2L1	170685 (2e-43)	33344 (6e-41)	SNU13	1-to-1	Ribosome Biogenesis	snoRNP, C/D RNP	1	1	0	1	1	0	1	0	0	0
CG9888	Fib	Fib	186929 (e-136)	13022 (e-126)	FBRL	1-to-1	Ribosome Biogenesis	snoRNP, C/D RNP	1	1	0	N/A	1	0	1	0	0	1
CG13849	Nop56	NOL5A	170437 (0.0)	38478 (e-179)	SIK1	1-to-1	Ribosome Biogenesis	snoRNP, C/D RNP	1	0	0	1	1	0	0	0	0	0
CG1463		N/A	34021 (6e-24)	37229 (1e-19)	BCD1	1-to-1	Ribosome Biogenesis	snoRNP, C/D RNP, Zinc Finger	1	0	0	1	0	0	0	0	0	1
CG7637		NOLA3	103779 (5e-25)	14965 (7e-25)	NOP10	1-to-1	Ribosome Biogenesis	snoRNP, H/ACA RNP	1	1	0	N/A	1	0	0	0	0	1
CG5258	NHP2	NOLA2	234038 (1e-26)	34007 (6e-22)	NHP2	1-to-1	Ribosome Biogenesis	snoRNP, H/ACA RNP	1	0	0	1	1	0	0	1	0	0
CG4038		NOLA1	110216 (1e-37)	9945 (1e-26)	GAR1	1-to-1	Ribosome Biogenesis	snoRNP, H/ACA RNP, Eggshell domain	1	1	1	1	0	0	1	0	1	0
CG10341		N/A	244388 (4e-10)	N/A	NAF1	1-to-1	Ribosome Biogenesis	snoRNP, H/ACA RNP, Proline-rich region	1	0	0	0	0	1	N/A	N/A	0	0
CG3333	Nop60B	DKC1	92827 (0.0)	17370 (0.0)	CBF5	1-to-1	Ribosome Biogenesis	snoRNP, H/ACA RNP, PUA domain	1	1	1	0	0	0	1	0	0	0
CR32873	Uhg2 (4 snoRNAs)	N/A	N/A	N/A	N/A	N/A	Ribosome Biogenesis	snoRNP, snoRNA	1	0	1	N/A	N/A	N/A	N/A	N/A	N/A	N/A
CR32886	Uhg1 (16 snoRNAs)	N/A	N/A	N/A	N/A	N/A	Ribosome Biogenesis	snoRNP, snoRNA	1	0	1	N/A	N/A	N/A	N/A	N/A	N/A	N/A
CG2982		MINA	39428 (5e-44)	25525 (2e-85)	N/A	N/A	Ribosome Biogenesis	Unknown	1	0	1	1	0	0	1	0	N/A	1
CG3735		N/A	145697 (1e-84)	16374 (6e-79)	YIL091C	1-to-1	Ribosome Biogenesis	Unknown	1	0	1	1	0	0	0	1	0	0
CG9300		NOL11	N/A	N/A	N/A	N/A	Ribosome Biogenesis	Unknown	1	0	1	1	N/A	N/A	N/A	N/A	N/A	N/A
CG12909		LYAR	178355 (1e-22 )	34734 (2e-24 )	YC16	1-to-1	Ribosome Biogenesis	Unknown	1	0	0	1	1	0	1	1	1	0
CG15027		N/A	246556 (8e-18)	N/A	TMA16	1-to-1	Ribosome Biogenesis	Unknown	1	0	0	1	1	1	N/A	N/A	0	N/A
CG33230		SETD4	247208 (7e-18)	N/A	RKM2	1-to-1	Ribosome Biogenesis	Unknown	1	0	0	1	0	0	N/A	N/A	0	0
CG3225		DHX35	174574 (e-134)	33958 (e-171)	N/A	N/A	Ribosome Biogenesis	Unknown, DEAD/DEAH box helicase	1	0	0	1	0	0	0	1	N/A	N/A
CG17266		PPIH	165372 (2e-89)	33179 (1e-89)	CPR2	1-to-1	Ribosome Biogenesis	Unknown, Peptidyl-prolyl cis-trans isomerase	1	0	0	1	1	0	0	0	1	0
CG5558		N/A	240471 (2e-36)	24394 (3e-16)	YNL022C	1-to-Many	Ribosome Biogenesis	Unknown, Sun (Fmu) domain	1	0	1	0	1	0	1	1	0	0
CG7989	l(2)k07824	N/A	87666 (4e-56)	13410 (2e-57)	N/A	N/A	Ribosome Biogenesis	Unknown, WD-40 repeat	1	0	1	N/A	0	0	1	1	N/A	N/A
CG7483	eIF4AIII	DDX48	236387 (0.0)	21732 (0.0)	FAL1	1-to-1	Ribosome Biogenesis	90S, DEAD/DEAH box helicase	0	0	0	1	1	0	1	0	1	N/A
CG9107		N/A	182102 (1e-29)	N/A	RRP7	1-to-1	Ribosome Biogenesis	90S, RNP-1 motif	0	0	0	N/A	1	0	N/A	N/A	0	0
CG7275		WDSOF1	234715 (e-165)	19326 (e-154)	SOF1	1-to-1	Ribosome Biogenesis	90S, WD-40 repeat	0	0	0	1	1	0	0	1	1	1
CG11188		AATF	168185 (1e-23)	31164 (9e-21)	BFR2	1-to-1	Ribosome Biogenesis	Leucine zipper	0	0	0	1	1	1	1	0	0	0
CG7319		TFB1M	174677 (4e-55)	24887 (4e-22)	N/A	N/A	Ribosome Biogenesis	Mt-rRNA processing, dimethyladenosine transferase	0	0	0	1	1	0	0	0	N/A	0
CG12131	Adam	EIF3S1	240395 (1e-16)	25446 (2e-07)	YLR192C	1-to-1	Ribosome Biogenesis	pre-40S	0	0	0	1	1	0	0	0	0	N/A
CG17652		N/A	13439 (2e-36)	31489 (9e-21)	UTP23	1-to-1	Ribosome Biogenesis	pre-40S	0	0	0	1	1	0	0	1	0	0
CG2875		NOC4L	241285 (2e-47)	32393 (9e-24)	NOC4	1-to-1	Ribosome Biogenesis	pre-40S, CBF domain	0	0	0	1	0	0	1	1	0	0
CG7686		LTV1	217989 (1e-38)	35849 (3e-35)	LTV1	1-to-1	Ribosome Biogenesis	pre-40S, small subunit nuclear export	0	0	0	1	1	0	0	1	0	0
CG14543		TSR2	244694 (4e-10)	N/A	TSR2	1-to-1	Ribosome Biogenesis	pre-60S	0	0	0	1	1	0	N/A	N/A	0	0
CG31938		EXOSC3	120763 (1e-54)	38871 (2e-43)	RRP40	1-to-1	Ribosome Biogenesis	pre-60S	0	0	0	1	0	0	0	0	0	1
CG33931	Rpp20	POP7	198581 (9e-25)	31087 (4e-08)	POP7	1-to-1	Ribosome Biogenesis	pre-60S	0	0	0	1	0	0	N/A	N/A	0	1
CG3817		RRP15	238530 (1e-07)	N/A	RRP15	1-to-1	Ribosome Biogenesis	pre-60S	0	0	0	1	N/A	N/A	N/A	N/A	0	0
CG5277	Ip259	N/A	192015 (e-122)	20084 (e-123)	NSA2	1-to-1	Ribosome Biogenesis	pre-60S	0	0	0	N/A	1	0	1	0	1	0
CG8611		DDX31	213101 (e-113)	33876 (7e-86)	DBP7	1-to-1	Ribosome Biogenesis	pre-60S, DEAD/DEAH box helicase	0	0	0	1	0	1	0	0	0	N/A
CG10214		REXO2	209170 (4e-56)	N/A	ORN	1-to-1	Ribosome Biogenesis	pre-60S, Exonuclease	0	0	0	1	0	0	N/A	N/A	1	0
CG8025	Mtr3	EXOSC6	180736 (2e-20)	23837 (1e-11)	RRP41	1-to-Many	Ribosome Biogenesis	pre-60S, Exoribonuclease	0	0	0	1	0	0	1	1	0	N/A
CG3931	Rrp4	EXOSC2	212749 (1e-51)	16757 (6e-83)	N/A	N/A	Ribosome Biogenesis	Pre-60S, exosome 5.8S processing, RNA binding S1 domain	0	0	0	1	0	0	1	1	N/A	0
CG13035		NSUN7	194470	N/A	YNL022C	1-to-Many	Ribosome Biogenesis	Unknown	0	0	0	1	1	0	N/A	N/A	0	N/A
CG4051	egl	N/A	N/A	N/A	N/A	N/A	RNA metabolism	3' to 5' exonuclease	1	0	1	N/A	N/A	N/A	N/A	N/A	N/A	0
CG5815		SPTY2D1	231965 (3e-11)	N/A	N/A	N/A	RNA metabolism	Chromatin SPT2	1	0	1	N/A	0	0	N/A	N/A	N/A	N/A
CG3506	vasa	DDX4	235676 (e-123)	35229 (e-118)	N/A	N/A	RNA metabolism	DEAD/DEAH box helicase	1	0	0	1	1	0	1	0	N/A	N/A
CG8777		N/A	116212 (9e-62)	7095 (6e-28)	SKI3	1-to-1	RNA metabolism	Exosome mediated 3' to 5' mRNA degradation, WD-40 repeat	1	0	0	1	0	1	0	0	0	0
CG3249		AKAP1	214512 (4e-07 )	N/A	N/A	N/A	RNA metabolism	KH and Tudor Domains	1	0	0	1	N/A	N/A	N/A	N/A	N/A	0
CG10302	bsf	LRPPRC	80977 (2e-41)	33149 (4e-06)	N/A	N/A	RNA metabolism	mRNA binding protein, pentatricopeptide repeat	1	0	0	1	0	0	N/A	N/A	N/A	1
CG11089		ATIC	170139 (0.0)	18908 (e-168)	PUR91	1-to-Many	RNA metabolism	Regulator of exon inclusion, purine metabolism	1	0	0	1	1	0	1	1	N/A	0
CG17665		INTS3	114 (0.0)	31905 (6e-41)	N/A	N/A	RNA metabolism	snRNA 3' end processing	1	0	0	1	0	0	0	0	N/A	1
CG31950		LSMD1	148779 (1e-17)	N/A	N/A	N/A	RNA metabolism	snRNP component	1	0	0	1	0	0	N/A	N/A	N/A	N/A
CG1662		N/A	193546 (4e-19)	23236 (2e-10)	SYM1	1-to-Many	RNA metabolism	Splicing factor family, RNP-1 motif	1	0	1	N/A	0	0	0	0	N/A	N/A
CG6459		C1QBP	236681 (5e-09)	N/A	N/A	N/A	RNA metabolism	Splicing regulator	1	0	0	1	N/A	N/A	N/A	N/A	N/A	0
CG4824	BicC	BICC1	135116 (9e-23)	28864 (3e-18)	N/A	N/A	RNA metabolism	Sterile alpha motif SAM	1	0	1	0	0	0	0	0	N/A	0
CG15433		ELP3	168258 (0.0)	38587 (0.0)	ELP3	1-to-1	RNA metabolism	tRNA metabolism, RNA Pol II subunit	1	1	0	1	1	0	0	0	1	0
CG5215	Zn72D	N/A	11096 (7e-55)	N/A	N/A	N/A	RNA metabolism	Znf-U1/C2H2, RNA-binding	1	0	1	N/A	0	0	N/A	N/A	N/A	N/A
CG4644		POLRMT	176655 (e-150)	26220 (e-114)	RPOM	1-to-1	Transcription	Mitochondrial RNA polymerase	1	0	0	1	0	0	N/A	0	0	0
CG1793	MED26	CRSP7	N/A	N/A	N/A	N/A	Transcription	Pol II Cofactor	1	0	1	0	N/A	N/A	N/A	N/A	N/A	N/A
CG3284	RpII15	POLR2I	247948 (1e-63)	8754 (1e-18)	RPB9	1-to-1	Transcription	Pol II subunit	1	0	0	1	0	0	0	0	0	0
CG6993	ss	AHR	94229 (8e-39)	N/A	N/A	N/A	Transcriptional Regulation	Aryl hydrocarbon receptor, bHLH transcription factor	1	0	0	1	0	0	N/A	N/A	N/A	0
CG7855	timeout	TIMELESS	81863 (e-126)	28544 (1e-27)	TOF1	1-to-1	Transcriptional Regulation	bHLH-PAS	1	0	0	1	0	0	0	0	0	0
CG14444	APC7	APC7	105061 (1e-31)	N/A	N/A	N/A	Transcriptional Regulation	Cell cycle progression, Tetratricopeptide domain	1	0	0	1	0	1	N/A	N/A	N/A	N/A
CG13316	Mnt	MNT	240935 (9e-12)	N/A	N/A	N/A	Transcriptional Regulation	Max Superfamily Transcription Factor	1	0	0	1	1	0	N/A	N/A	N/A	1
CG3350	bigmax	MLX	45212 (5e-35)	N/A	N/A	N/A	Transcriptional Regulation	Max Superfamily Transcription Factor	1	0	0	1	N/A	0	N/A	N/A	N/A	0
CG9648	Max	MAX	80696 (4e-28)	26347 (6e-17)	N/A	N/A	Transcriptional Regulation	Max Superfamily Transcription Factor	1	0	0	1	1	0	N/A	0	N/A	0
CG11710		TRIP4	180626 (2e-60)	35853 (2e-56)	N/A	N/A	Transcriptional Regulation	Nuclear hormone receptor regulator, Zinc finger	1	0	0	1	0	0	0	0	N/A	0
CG8614	Neos	NCOA5	118934 (9e-07)	N/A	N/A	N/A	Transcriptional Regulation	Nuclear receptor coactivator, RNP-1 motif	1	0	0	1	N/A	N/A	N/A	N/A	N/A	N/A
CG17051	dod	N/A	170242 (8e-47)	33031 (2e-34)	ESS1	1-to-Many	Transcriptional Regulation	Peptidyl-prolyl cis-trans isomerase	1	0	1	N/A	0	0	1	1	N/A	0
CG10037	vvl	N/A	129257 (6e-84)	N/A	N/A	N/A	Transcriptional Regulation	POU homeobox transcription factor	1	0	1	N/A	0	0	N/A	N/A	N/A	N/A
CG1274	Jafrac2	PRDX4	188090 (e-106)	12294 (1e-73)	N/A	N/A	Transcriptional Regulation	RUNX1 fusion in AML	1	0	0	1	1	0	1	0	N/A	N/A
CG16902	Hr4	NR6A1	108851 (6e-37)	N/A	N/A	N/A	Transcriptional Regulation	Steroid hormone receptor	1	0	0	1	0	1	N/A	N/A	N/A	N/A
CG7128	Taf8	TBN	240727 (4e-36)	N/A	N/A	N/A	Transcriptional Regulation	Transcription initiation factor TFIID subunit 8, bromodomain	1	0	0	1	0	0	N/A	N/A	N/A	0
CG1828	dre4	FACT	247576 (0.0)	24617 (8e-68)	SPT16	1-to-1	Transcriptional Regulation	Transcriptional elongation, Paf interacting complex	1	0	0	1	0	0	1	1	0	0
CG13778	Mnn1	MEN1	241841 (1e-91)	N/A	N/A	N/A	Transcriptional Regulation	Tumor suppressor, Chromatin dynamics	1	0	0	1	0	0	N/A	N/A	N/A	N/A
CG12296	klu	WT1	113856 (4e-27)	32981 (5e-19)	MIG1	N/A	Transcriptional Regulation	Zinc finger	1	0	0	1	0	1	0	1	N/A	N/A
CG2932	Bteb2	KLF15	82548 (4e-41)	37070 (9e-36)	N/A	N/A	Transcriptional Regulation	Zinc finger transcription factor	1	0	0	1	1	1	1	0	N/A	N/A
CG3647	stc	NFX1	240231 (0.0)	220 (e-129)	YNC3	1-to-1	Transcriptional Regulation	Znf-RING domain	1	0	0	1	0	1	0	0	0	0
CG5460	H	N/A	N/A	N/A	N/A	N/A	Transcriptional Regulation	Notch signaling nuclear protein	0	0	1	N/A	N/A	N/A	N/A	N/A	N/A	N/A
CG31388		N/A	93710 (8e-30)	34432 (1e-15)	N/A	N/A	Transcriptional Regulation	Zinc finger	0	0	1	N/A	0	1	0	0	N/A	N/A
CG31289	Dph5	DPH5	93189 (2e-99)	33663 (9e-81)	DPH5	1-to-1	Translational Regulation	Diphthamide synthesis pathway	1	0	0	1	1	0	1	0	0	0
CG7265		DPH2	121715 (2e-44)	16819 (6e-18)	DPH2	1-to-1	Translational Regulation	Diphthamide synthesis pathway	1	0	0	1	0	0	1	0	1	1
CG1410	waw	GUF1	106275 (0.0)	9705 (e-176)	N/A	N/A	Translational Regulation	GTPase, Elongation factor G, C-term	1	0	0	1	0	0	0	0	N/A	0
CG11356		N/A	N/A	2913 (5e-06)	N/A	N/A	Unknown	ADP-ribosylation factor	1	0	1	N/A	N/A	N/A	N/A	N/A	N/A	0
CG30387		ENST00000256707	24063 (3e-50)	17889 (8e-29)	N/A	N/A	Unknown	Ankyrin, KAP P-loop domains	1	0	0	1	0	0	0	1	N/A	0
CG7865	PNGase	NGLY1	129845 (5e-93)	8805 (5e-39)	PNG1	1-to-1	Unknown	Asparagine amidase	1	0	0	1	0	1	1	0	1	0
CG8078		ATPBD3	119928 (e-145)	18259 (e-138)	NCS6	1-to-1	Unknown	ATPase domain, PP-loop domain	1	0	0	1	0		1	1	0	0
CG32810		N/A	167625 (1e-58)	29811 (1e-15)	N/A	N/A	Unknown	BTB-POZ	1	0	1	N/A	0	1	0	0	N/A	N/A
CG11177	BthD	C11orf31	N/A	N/A	N/A	N/A	Unknown	BthD selenoprotein	1	0	0	1	N/A	N/A	N/A	N/A	N/A	N/A
CG31475		SDF4	102868 (5e-27)	N/A	N/A	N/A	Unknown	Calcium-binding EF hand	1	0	0	1	0	0	N/A	N/A	N/A	0
CG30401		N/A	N/A	N/A	N/A	N/A	Unknown	CENP-B domain	1	0	1	N/A	N/A	N/A	N/A	N/A	N/A	N/A
CG13895		N/A	N/A	N/A	N/A	N/A	Unknown	CENP-B domain	1	1	0	N/A	N/A	N/A	N/A	N/A	N/A	N/A
CG12787	hoe1	N/A	122951 (e-144)	29712 (e-136)	N/A	N/A	Unknown	Citrate transporter	1	0	1	N/A	0	0	0	1	N/A	N/A
CG7620	l(3)87Df	FAM36A	N/A	N/A	N/A	N/A	Unknown	FAM36A	1	0	0	1	N/A	N/A	N/A	N/A	N/A	N/A
CG4068		N/A	25684 (3e-30)	N/A	N/A	N/A	Unknown	FAM60A	1	1	0	0	0	0	N/A	N/A	N/A	N/A
CG1354		GTPBP9	164749 (e-171)	38170 (e-156)	N/A	N/A	Unknown	GTP binding domain	1	0	0	1	1	0	1	0	N/A	1
CG10286		HEATR3	140743 (5e-12)	N/A	N/A	N/A	Unknown	Heat-repeat	1	0	1	0	0	1	N/A	N/A	N/A	N/A
CG7872		GNG10	93666 (3e-59)	1919 (4e-32)	N/A	N/A	Unknown	Heterotrimeric G-protein	1	0	0	1	N/A	1	N/A	1	N/A	N/A
CG15231	IM4	N/A	N/A	N/A	N/A	N/A	Unknown	Immune induced peptide	1	0	1	N/A	N/A	N/A	N/A	N/A	N/A	N/A
CG4069		KLHDC4	194768 (7e-07)	34776 (2e-60)	KEL3	1-to-1	Unknown	Kelch repeat, protein-protein contact	1	0	0	1	N/A	N/A	0	0	1	N/A
CG31469		N/A	241359 (2e-21)	N/A	PPAL	1-to-Many	Unknown	Low MW phosphotyrosine phosphatase	1	0	1	N/A	0	0	N/A	N/A	N/A	N/A
CG10238		MBIP	14411 (4e-30)	162238 (1e-36)	NRK1	1-to-Many	Unknown	MAPK upstream kinase (MUK)-binding inhibitory protein	1	0	0	1	0	0	1	1	0	0
CG17896		ALDH6A1	177644 (0.0)	37029 (0.0)	N/A	N/A	Unknown	Methylmalonate-semialdehyde dehydrogase	1	0	0	1	0	0	0	0	N/A	1
CG8067		C20orf7	101521 (5e-99)	22072 (1e-99)	N/A	N/A	Unknown	Methyltransferase	1	0	0	1	0	1	1	0	N/A	1
CG2714	crm	CRAMP1L	243801 (2e-17)	N/A	N/A	N/A	Unknown	Myb DNA binding, Pc-G	1	0	0	1	0	0	N/A	N/A	N/A	1
CR31416		N/A	N/A	N/A	N/A	N/A	Unknown	novel tRNA	1	0	1	N/A	N/A	N/A	N/A	N/A	N/A	N/A
CG7911		N/A	N/A	N/A	N/A	N/A	Unknown	Nucleoplasmin	1	0	1	N/A	N/A	N/A	N/A	N/A	N/A	N/A
CG2111		N/A	102784 (2e-67)	34460 (6e-49)	N/A	N/A	Unknown	Peptidase	1	0	1	N/A	0	0	0	0	N/A	N/A
CG1583		N/A	67930 (6e-22)	N/A	N/A	N/A	Unknown	Phospholipase A2	1	0	1	N/A	0	0	N/A	N/A	N/A	N/A
CG31472		PNOPO	80869 (8e-58)	13418 (3e-26)	PDX3	1-to-1	Unknown	Pyridoxine phosphate oxidase	1	0	0	1	0	0	0	0	0	1
CG2906		C1orf66	197305 (3e-21)	31878 (4e-07)	N/A	N/A	Unknown	RCC1 domain	1	0	0	1	0	0	N/A	N/A	N/A	0
CG1868		SMYD4	135947 (7e-09)	11753 (1e-06)	N/A	N/A	Unknown	SET domain	1	0	0	1	N/A	N/A	N/A	N/A	N/A	N/A
CG16812		C19orf47	239680 (2e-20)	26242 (2e-12)	N/A	N/A	Unknown	Sterile alpha motif SAM	1	0	0	1	0	0	0	1	N/A	1
CG10029		N/A	237233 (6e-87)	39286 (1e-63)	N/A	N/A	Unknown	Thioredoxin domain	1	0	1	N/A	0	0	0	0	N/A	N/A
CG3251		N/A	94898 (2e-25)	N/A	N/A	N/A	Unknown	Tudor, OTU, Proline-rich domains	1	0	1	N/A	0	0	N/A	N/A	N/A	N/A
CG15019		N/A	N/A	N/A	N/A	N/A	Unknown	Unknown	1	1	1	N/A	N/A	N/A	N/A	N/A	N/A	0
CG4332		CLPTM1L	130948 (e-116)	33373 (2e-79)	N/A	N/A	Unknown	Unknown	1	0	1	0	0	0	0	0	N/A	0
CG11555		N/A	N/A	N/A	N/A	N/A	Unknown	Unknown	1	0	1	N/A	N/A	N/A	N/A	N/A	N/A	N/A
CG12427		N/A	N/A	N/A	N/A	N/A	Unknown	Unknown	1	0	1	N/A	N/A	N/A	N/A	N/A	N/A	N/A
CG13039		N/A	N/A	N/A	N/A	N/A	Unknown	Unknown	1	0	1	N/A	N/A	N/A	N/A	N/A	N/A	N/A
CG15462		N/A	N/A	N/A	N/A	N/A	Unknown	Unknown	1	0	1	N/A	N/A	N/A	N/A	N/A	N/A	N/A
CG18273		N/A	N/A	N/A	N/A	N/A	Unknown	Unknown	1	0	1	N/A	N/A	N/A	N/A	N/A	N/A	N/A
CG33455		N/A	N/A	N/A	N/A	N/A	Unknown	Unknown	1	0	1	N/A	N/A	N/A	N/A	N/A	N/A	N/A
CG11563		N/A	231966 (2e-13)	N/A	N/A	N/A	Unknown	Unknown	1	1	0	0	1	0	N/A	N/A	N/A	1
CG13577		N/A	N/A	N/A	N/A	N/A	Unknown	Unknown	1	1	0	N/A	N/A	N/A	N/A	N/A	N/A	N/A
CG14174		C3orf17	N/A	N/A	N/A	N/A	Unknown	Unknown	1	0	0	1	N/A	N/A	N/A	N/A	N/A	N/A
CG17122		C9orf117	117184 (4e-07)	N/A	N/A	N/A	Unknown	Unknown	1	0	0	1	N/A	N/A	N/A	N/A	N/A	N/A
CG17180		C17orf59	84626 (1e-08)	N/A	N/A	N/A	Unknown	Unknown	1	0	0	1	N/A	N/A	N/A	N/A	N/A	N/A
CG6664		CCDC6	173973 (9e-73)	N/A	N/A	N/A	Unknown	Unknown	1	0	0	1	0	0	N/A	N/A	N/A	0
CG7841		C16orf14	N/A	N/A	N/A	N/A	Unknown	Unknown	1	0	0	1	N/A	N/A	N/A	N/A	N/A	N/A
CG8080		C5orf33	N/A	N/A	N/A	N/A	Unknown	Unknown	1	0	0	1	N/A	N/A	N/A	N/A	N/A	0
CG11722		C6orf66	N/A	N/A	N/A	N/A	Unknown	Unknown	1	0	0	1	N/A	N/A	N/A	N/A	N/A	N/A
CG17332	VhaSFD	ATP6V1H	164874 (e-140)	34046 (7e-55)	VATH	1-to-1	Unknown	Vacuolar ATP synthase subunit H	1	0	0	1	0	0	1	0	0	N/A
CG12134		WDR89	213921 (1e-11)	N/A	YNL035C	1-to-1	Unknown	WD40-repeat	1	0	0	1	1	0	N/A	N/A	0	N/A
CG10414		CSRP2BP	137737 (2e-71)	N/A	N/A	N/A	Unknown	Znf-PHD, N-acetyltransferase	1	0	0	1	0	0	N/A	N/A	N/A	N/A
CG8974		N/A	245009 (6e-54)	N/A	N/A	N/A	Unknown	Znf-RING domain	1	0	1	N/A	N/A	0	N/A	N/A	N/A	N/A
CG8509		N/A	175766 (5e-37)	33707 (5e-34)	N/A	N/A	Unknown	Phosphotyrosyl phosphatase activator	0	0	1	N/A	0	0	1	0	N/A	N/A
CG11076		N/A	N/A	N/A	N/A	N/A	Unknown	Unknown	0	0	1	N/A	N/A	N/A	N/A	N/A	N/A	N/A
CG13138		N/A	216468 (1e-06)	N/A	N/A	N/A	Unknown	Unknown	0	0	1	N/A	N/A	N/A	N/A	N/A	N/A	N/A

## Sheet: RB Function
Ribosome biogenesis		rRNA transcription	90S	C/D RNP	pre-40S	pre-60S	Unknown	tRNA biogenesis	RNA metabolism	Ribosomal protein
Ribosome biogenesis		rRNA transcription	90S	C/D RNP	pre-40S	pre-60S	Unknown	tRNA biogenesis	RNA metabolism	Ribosomal protein
Ribosome biogenesis		rRNA transcription	90S	C/D RNP	pre-40S	pre-60S	Unknown	tRNA biogenesis	RNA metabolism	Ribosomal protein
Ribosome biogenesis		rRNA transcription	90S	C/D RNP	pre-40S	pre-60S	Unknown	tRNA biogenesis	RNA metabolism	Ribosomal protein
Ribosome biogenesis		rRNA transcription	90S	C/D RNP	pre-40S	pre-60S	Unknown	tRNA biogenesis	RNA metabolism	Ribosomal protein
Ribosome biogenesis		rRNA transcription	90S	H/ACA RNP	pre-40S	pre-60S	Unknown	tRNA biogenesis	RNA metabolism	Ribosomal protein
Ribosome biogenesis		rRNA transcription	90S	H/ACA RNP	pre-40S	pre-60S	Unknown	tRNA biogenesis	RNA metabolism	Ribosomal protein
Ribosome biogenesis		rRNA transcription	90S	H/ACA RNP	pre-40S	pre-60S	Unknown	tRNA biogenesis	RNA metabolism	Ribosomal protein
Ribosome biogenesis		rRNA transcription	90S	H/ACA RNP	pre-40S	pre-60S	Unknown	tRNA biogenesis	RNA metabolism	Ribosomal Protein
Ribosome biogenesis		rRNA transcription	90S	H/ACA RNP	pre-40S	pre-60S	Unknown	tRNA biogenesis	RNA metabolism	Ribosomal Protein
Ribosome biogenesis		rRNA transcription	90S	snoRNA processing	pre-40S	pre-60S	Unknown	tRNA biogenesis	RNA metabolism	Ribosomal protein
Ribosome biogenesis			90S	snoRNA processing	pre-40S	pre-60S	Unknown	tRNA biogenesis	RNA metabolism	Ribosomal protein
Ribosome biogenesis			90S	snoRNA processing	pre-40S	pre-60S	Unknown	tRNA biogenesis	RNA metabolism	Ribosomal protein
Ribosome biogenesis			90S	snoRNA processing	pre-40S	pre-60S		tRNA biogenesis		Ribosomal protein
Ribosome biogenesis			90S		pre-40S	pre-60S		tRNA biogenesis		Ribosomal protein
Ribosome biogenesis			90S		pre-40S	pre-60S		tRNA metabolism, RNA Pol II subunit, RNA binding		Ribosomal protein
Ribosome biogenesis			90S		pre-40S	pre-60S				Ribosomal protein
Ribosome biogenesis			90S		pre-40S	pre-60S				Ribosomal protien
Ribosome biogenesis			90S			pre-60S
Ribosome biogenesis			90S			pre-60S
Ribosome biogenesis			90S			pre-60S
Ribosome biogenesis			90S			pre-60S
Ribosome biogenesis			90S			pre-60S
Ribosome biogenesis			90S			pre-60S
Ribosome biogenesis			90S			pre-60S
Ribosome biogenesis			90S			pre-60S
Ribosome biogenesis			90S			pre-60S
Ribosome biogenesis			90S			pre-60S
Ribosome biogenesis			90S			pre-60S
Ribosome biogenesis			90S			pre-60S
Ribosome biogenesis			90S			pre-60S
Ribosome biogenesis			90S			pre-60S
Ribosome biogenesis			90S			pre-60S
Ribosome biogenesis			90S			pre-60S
Ribosome biogenesis			90S			pre-60S
Ribosome biogenesis						pre-60S
Ribosome biogenesis						pre-60S
Ribosome biogenesis						pre-60S
Ribosome biogenesis						Pre-60S
Ribosome biogenesis						pre-60S
Ribosome biogenesis						pre-60S
Ribosome biogenesis						pre-60S
Ribosome biogenesis						pre-60S
Ribosome biogenesis						pre-60S
Ribosome biogenesis						pre-60S
Ribosome biogenesis						pre-60S
Ribosome biogenesis						pre-60S
Ribosome biogenesis						pre-60S
Ribosome biogenesis						pre-60S
Ribosome biogenesis						pre-60S
Ribosome biogenesis						pre-60S
Ribosome biogenesis						pre-60S
Ribosome biogenesis						pre-60S
Ribosome biogenesis						Pre-60S
Ribosome biogenesis						pre-60S
Ribosome biogenesis						pre-60S
Ribosome biogenesis						pre-60S
Ribosome biogenesis						pre-60S
Ribosome biogenesis						pre-60S
Ribosome biogenesis						pre-60S
Ribosome biogenesis
Ribosome biogenesis
Ribosome biogenesis
Ribosome biogenesis
Ribosome biogenesis
Ribosome biogenesis
Ribosome biogenesis
Ribosome biogenesis
Ribosome biogenesis
Ribosome biogenesis
Ribosome biogenesis
Ribosome biogenesis
Ribosome biogenesis
Ribosome biogenesis
Ribosome biogenesis
Ribosome biogenesis
Ribosome biogenesis
Ribosome biogenesis
Ribosome biogenesis
Ribosome biogenesis
Ribosome biogenesis
Ribosome biogenesis
Ribosome biogenesis
Ribosome biogenesis
Ribosome biogenesis
Ribosome biogenesis
Ribosome biogenesis
Ribosome biogenesis
Ribosome biogenesis
Ribosome biogenesis
Ribosome biogenesis
Ribosome biogenesis
Ribosome biogenesis
Ribosome biogenesis
Ribosome biogenesis
Ribosome biogenesis
Ribosome biogenesis
Ribosome biogenesis
Ribosome biogenesis
Ribosome biogenesis
Ribosome biogenesis
Ribosome biogenesis
Ribosome biogenesis
Ribosome biogenesis
Ribosome biogenesis
Ribosome biogenesis
Ribosome biogenesis
Ribosome biogenesis
Ribosome biogenesis
Ribosome biogenesis
Ribosome biogenesis
Ribosome biogenesis
Ribosome biogenesis
Ribosome biogenesis
Ribosome biogenesis
Ribosome biogenesis
Ribosome biogenesis
Ribosome biogenesis
Ribosome biogenesis
Ribosome biogenesis
Ribosome biogenesis
Ribosome biogenesis
Ribosome biogenesis
Ribosome biogenesis
Ribosome biogenesis
Ribosome biogenesis
Ribosome biogenesis
Ribosome biogenesis
Ribosome biogenesis
Ribosome biogenesis
Ribosome biogenesis
Ribosome biogenesis
Ribosome biogenesis
Ribosome biogenesis
Ribosome biogenesis
Ribosome biogenesis
Ribosome biogenesis
Ribosome biogenesis
Ribosome biogenesis
Ribosome biogenesis
Ribosome biogenesis
Ribosome biogenesis
Ribosome biogenesis
Ribosome biogenesis
Ribosome biogenesis
Ribosome biogenesis
Ribosome biogenesis
Ribosome biogenesis
Ribosome biogenesis
Ribosome biogenesis
Ribosome biogenesis
Ribosome biogenesis
Ribosome biogenesis
Ribosome biogenesis
Ribosome biogenesis
Ribosome biogenesis
Ribosome biogenesis
Ribosome biogenesis
Ribosome biogenesis
Ribosome biogenesis
Ribosome biogenesis
Ribosome biogenesis

## Sheet: Conservation (4)
Conservation
PEP11	34506	182326	CG4764	VPS29		Endosomal protein trafficking		1	0	0	1	1	1	1	http://genome.jgi-psf.org/cgi-bin/dispGeneModel?db=Monbr1&id=34506	http://genome.jgi-psf.org/cgi-bin/dispGeneModel?db=Nemve1&id=182326
YEA6	39198	163801	CG8026	SLC25A32	1-to-Many	Folate Transport		1	0	0	1	1	1	1	http://genome.jgi-psf.org/cgi-bin/dispGeneModel?db=Monbr1&id=39198	http://genome.jgi-psf.org/cgi-bin/dispGeneModel?db=Nemve1&id=163801
N/A	38170	164749	CG1354	GTPBP9	N/A	GTP binding domain		1	0	0	1	1	1	1	http://genome.jgi-psf.org/cgi-bin/dispGeneModel?db=Monbr1&id=38170	http://genome.jgi-psf.org/cgi-bin/dispGeneModel?db=Nemve1&id=164749
N/A	34022	188859	CG3267	MCCC2	N/A	Leucine Metabolism		1	0	0	1	1	1	1	http://genome.jgi-psf.org/cgi-bin/dispGeneModel?db=Monbr1&id=34022	http://genome.jgi-psf.org/cgi-bin/dispGeneModel?db=Nemve1&id=188859
PUR91	18908	170139	CG11089	ATIC	1-to-Many	Purine metabolism		1	0	0	1	1	1	1	http://genome.jgi-psf.org/cgi-bin/dispGeneModel?db=Monbr1&id=18908	http://genome.jgi-psf.org/cgi-bin/dispGeneModel?db=Nemve1&id=170139
NOP14	35747	178433	CG5824	NOL14		Ribosome biogenesis	pre-40S	1	0	0	1	1	1	1	http://genome.jgi-psf.org/cgi-bin/dispGeneModel?db=Nemve1&id=178433	http://genome.jgi-psf.org/cgi-bin/dispGeneModel?db=Monbr1&id=35747
NOP58	35337	238448	CG10206	NOP5		Ribosome biogenesis	C/D RNP	1	1	0	1	1	1	1	http://genome.jgi-psf.org/cgi-bin/dispGeneModel?db=Nemve1&id=238448	http://genome.jgi-psf.org/cgi-bin/dispGeneModel?db=Monbr1&id=35337
HAS1	35262	165740	CG6375	DDX18		Ribosome biogenesis	pre-60S	1	1	1	1	1	1	1	http://genome.jgi-psf.org/cgi-bin/dispGeneModel?db=Monbr1&id=35262	http://genome.jgi-psf.org/cgi-bin/dispGeneModel?db=Nemve1&id=165740
YC16	34734	178355	CG12909	LYAR		Ribosome biogenesis	Unknown	1	0	0	1	1	1	1	http://genome.jgi-psf.org/cgi-bin/dispGeneModel?db=Monbr1&id=34734	http://genome.jgi-psf.org/cgi-bin/dispGeneModel?db=Nemve1&id=178355
N/A	33989	235676	CG5589	DDX52		Ribosome biogenesis	pre-40S	1	0	0	1	1	1	1	http://genome.jgi-psf.org/cgi-bin/dispGeneModel?db=Monbr1&id=33989	http://genome.jgi-psf.org/cgi-bin/dispGeneModel?db=Nemve1&id=235676
SNU13	33344	170685	CG3949	NHP2L1		Ribosome biogenesis	C/D RNP	1	0	1	1	1	1	1	http://genome.jgi-psf.org/cgi-bin/dispGeneModel?db=Monbr1&id=33344	http://genome.jgi-psf.org/cgi-bin/dispGeneModel?db=Nemve1&id=170685
MRT4	30832	176292	CG1381	MRTO4		Ribosome biogenesis	90S	1	1	1	1	1	1	1	http://genome.jgi-psf.org/cgi-bin/dispGeneModel?db=Nemve1&id=176292	http://genome.jgi-psf.org/cgi-bin/dispGeneModel?db=Monbr1&id=30832
DHR1	18918	189778	CG3228	DHX37		Ribosome biogenesis	90S	1	1	0	1	1	1	1	http://genome.jgi-psf.org/cgi-bin/dispGeneModel?db=Monbr1&id=20053
BYS	17006	167370	CG1430	BYSL		Ribosome biogenesis	pre-40S	1	1	0	1	1	1	1	http://genome.jgi-psf.org/cgi-bin/dispGeneModel?db=Nemve1&id=167370	http://genome.jgi-psf.org/cgi-bin/dispGeneModel?db=Monbr1&id=17006
HMT1	37585	176908	CG6563	PRMT3	1-to-Many	RNA metabolism		1	0	0	1	1	1	1	http://genome.jgi-psf.org/cgi-bin/dispGeneModel?db=Monbr1&id=37585	http://genome.jgi-psf.org/cgi-bin/dispGeneModel?db=Nemve1&id=176908
N/A	35229	235676	CG3506	DDX4	N/A	RNA metabolism		1	0	0	1	1	1	1	http://genome.jgi-psf.org/cgi-bin/dispGeneModel?db=Monbr1&id=35229	http://genome.jgi-psf.org/cgi-bin/dispGeneModel?db=Nemve1&id=235676
TRM1	34698	238527	CG6388	TRMT1		tRNA biogenesis		1	0	0	1	1	1	1	http://genome.jgi-psf.org/cgi-bin/dispGeneModel?db=Monbr1&id=34698	http://genome.jgi-psf.org/cgi-bin/dispGeneModel?db=Nemve1&id=238527

## Sheet: Sheet4
0	1
0	1
0	1
0	1
0	1
0	1
0	1
0	1
0	1
0	1
0	1
0	1
0	1
0	1
0	1
0	1
0	1
0	1
0	1
0	1
0	1
0	1
0	1
0	1
0	1
0
0
0
0
0
0
0
0
0
0
0
0
0
0
0
0
0
0
0
0
0
0
0
0
0
0
0
0
0
0
0
0
0
0
0
0
0
0
0
0
0
0
0
0
0
0
0
0
0
0
0
0
0
0
0
0
0
0
0
0
0
0
0
0
0
0
0
0
0
0
0
0
0
0
0
0
0
0
0
0
N/A
N/A
N/A
N/A
N/A
N/A
N/A
N/A
N/A
N/A
N/A
N/A
N/A
N/A
N/A
N/A
N/A
N/A
N/A
N/A
N/A
N/A
N/A
