# Supplementary material for: Evolution of the holozoan ribosome biogenesis regulon
Source: BMC Genomics. 2008 Sep 24;9:442. doi: 10.1186/1471-2164-9-442 (PMC2570694; doi:10.1186/1471-2164-9-442)
Supplement: Additional file 2 — C1 control data sets for Figure 2. The presence (presence = "1", red) or absence (absence = "0") of promoter-proximal (± 600 bp) E(CG) sites within downstream control genomic loci (C1) is indicated. [file 1471-2164-9-442-S2.xls]

## Sheet: Sheet1
Table S2. C1 control data sets for Figure 2. The presence (presence =“1”, red) or absence (absence= “0”) of promoter-proximal (+/- 600 bp) E(CG) sites within downstream control genomic loci (C1) is indicated.
S. cerevisiae Control Genes		H. sapiens Control Genes		C. elegans Control Genes		D. melanogaster Control Genes		N. vectensis Control Genes		M. brevicollis Control Genes
CFT1	0	CPSF1	0	Y73E7A.9	1	CG17378	0	19938	0	35407	1
ALG5	0	ALG5	0	Y61A9LA.8	1	CG7842	1	34421	1	30731	0
RFC4	0	RFC2	0	K06H7.6	0	CG11586	0	157776	0	30881	1
EMG1	0	EMG1	0	K01G5.9	0	CG3356	0	159004	0	17362	0
SAD1	0	USP39	0	ZK177.8	1	N/A	N/A	159915	0	35854	0
STT3	0	STT3B	0	W08E3.2	0	Zw	0	160369	0	31317	1
PRP9	0	SF3A3	1	Y69A2AR.21	0	fwd	0	160394	0	17747	0
MVD1	1	MVD	0	ZC97.1	1	zetaCOP	0	160868	0	31422	1
FOX2	0	HSD17B4	0		N/A	CG8675	1	161851	1	36210	0
NMD3	0	NMD3	0	ZK430.2	1	CG8777	1	162426	0	36368	1
YCS4	0	CND1	0	W07E6.4	1	l(1)G0269	0	163275	0	20347	0
FUM1	1	FH	0	E02H1.2	1	Sirt7	0	163801	1	18535	0
DNM1	0	DNM1L	0	Y71G12B.1	1	CG2183	0	164749	0	18816	1
ELF1	0	ELOF1	0	C18A3.1	1	CG12054	0	164874	0	32199	0
YMR130W	0	HDHD3	0	F42H10.7	0	Vinc	0	165346	1	18918	0
PEX13	0	PEX13	0	W09D10.3	0	peb	0	165372	0	30765	1
ALG7	1	GPT	0	F57B9.4	1	CG1444	0	165376	0	19147	0
CYS4	1	CBS	1	F33D4.8	0	smi35A	0	165740	0	31020	0
CCS1	0	CCS	0	W03H9.4	1		N/A	165740	0	31008	0
CDC40	0	CDC40	0	F12F6.7	0	dor	0	166242	0	35693	0
LYS9	0	AASS	0	F12F6.7	0		N/A	166546	0	19417	0
RPP0	0	RPLP0	0	N/A	N/A		N/A	166699	0	31130	1
SES1	1	SARS	0	N/A	N/A	Ctr1B	0	167370	1	31454	0
YDR338C	0	NP_690872.2	0	F30A10.5	0	yip2	0	167381	0	17952	0
YLR050C	1	TMEM97	0	Y49F6B.1	0		N/A	167625	1	20053	0
NMD2	0	UPF2	1	Y66H1A.3	0	CG4030	0	167658	0	31552	0
RCE1	0	RCE1	0	B0205.6	0	How	0	168185	1	20306	0
CCT3	0	CCT3	0	Y23H5B.5	1	Ucp4A	0	168258	0	30763	1
SPC98	0	TUBGCP3	0	C01G8.4	0	Ppt1	0	168328	1	35510	1
YNL313C	0	NP_060205.3	0	F54C9.10	0	Grip163	0	170139	1	30936	0
YCL045C	0	KIAA0090	1	C05C8.1	0	CG4291	0	170242	0	35698	0
SIT4	0	PPP6C	0	W09C3.4	0	mRpS18B	1	170367	0	35746	0
NCL1	0	NSUS2	1	C56A3.7	0	CG10616	0	170437	0	31096	0
CDC73	0	CDC73	1	Y45F10D.12	0	CG5933	0	170685	0	19514	0
OXA1	0	OXA1L	0	T10C6.5	0	CG13293	0	171651	0	34908	1
BCS1	0	BCS1L	0	Y71G12B.12	0	CG9313	0	171857	0	36198	1
AAH1	0	ADA	0	ZK593.8	0	glu	0	172283	0	36548	0
PRP45	0	SNW1	0	C16A3.4	0	CG4040	0	172449	1	36576	0
MRPS9	0	MRPS9	0	F46F11.9	0	mus209	0	173973	0	36727	0
HEM4	0	UROS	0	ZC395.3	0	CG11069	0	174137	0	32065	1
HYS2	0	POLD2	0	Y49E10.23	0	CG13397	0	174406	0	20905	1
RPC40	0	POLR1C	0	C39E9.13	0	UbcD4	0	174448	0	32302	0
DID4	0	CHMP2A	0	F10E7.4	0	cdc2rk	1	174677	1	32314	0
YJL046W	0	LIPB	0	K07F5.13	0	CG3793	1	175257	0	32387	1
APL5	0	AP3D1	1	C43E11.8	0	nct	0	175766	0	32392	0
DPS1	0	DARS	0	K11D12.2	1	CG10055	0	176237	0	32405	1
NAT3	0	NAT5	0	T20B12.1	0	Gas8	0	176292	1	32475	0
GLR1	0	GSR	0	T07A9.12	0	Myd88	0	176655	0	37186	0
LYS9	0	AASS	0	T19A6.3	0	CG11419	0	176908	0	32745	1
APC11	0	ANAPC11	0	T01C3.1	0	CG3085	1	177213	0	32801	0
SPE2	0	AMD1	0	F11A10.4	0	CG6115	1	177644	1	37517	1
DHH1	0	DDX6	0	Y48G1A.3	0	CG5823	1	177965	0	37534	0
DCP2	0	DCP2	0	F10F2.2	1	CG31159	0	178355	1	32920	0
YNL045W	0	LTA4H	0	W10D9.4	0	CG8594	0	178433	0	37615	0
YPL030W	0	C4orf23	0	Y53F4B.13	0	CG4681	0	179195	0	32985	0
YPL151C	0	PLRG1	0	Y39B6A.2	0	CG10648	1	179334	0	33031	1
SHY1	0	SURF1	0	ZK652.6	0	Nckx30C	0	180626	0	37690	1
RPC17	0	CRCP	0	ZK809.2	0	CG11125	0	181204	0	33121	0
ARC1	0	SCYE1	0	C01G10.10	0	CG14591	1	181320	0	37789	0
PAC2	0	TBCE	1	K01C8.6	1	CG3590	0	181859	0	33207	0
YBR187W	0	NP_060945.2	0	T05C12.7	0	CG9601	0	181975	0	33343	0
YOR143C	0	TPK1	0	Y53C12A.3	0	cactin	0	182102	0	33364	1
AVT2	0	NP_775783.1	0	F57B9.5	0	su(s)	0	182319	1	33393	0
VPS60	0	CHMP5	1	F54B3.1	0	CG4901	0	182326	0	33418	1
YKE2	0	PFDN6	1	C48D1.3	1	CG11919	0	182962	0	33450	0
YGR277C	0	COASY	0	F37B12.3	1	Hil	0	183894	1	38101	0
RRP6	1	EXOSC10	0	ZK1127.4	0	CG11103	0	184315	0	38159	0
PRP19	0	PRPF19	1	F15D4.3	0	CG7546	0	184407	0	33565	1
MEU1	0	MTAP	0	F26E4.9	0	N/A	N/A	184519	1	33662	0
SUA5	0	YRDC	0	R05D11.7	0	CG6259	0	184971	0	38331	0
TRA1	1	TRRAP	0	F44G4.4	0	CG5325	0	185932	0	38433	0
TRZ1	0	ELAC2	0	K09H9.6	0	CG31241	1	186036	0	38483	0
ASC1	0	GNB2L1	0	C34E10.6	0	Src42A	0	186817	0	33948	0
SSS1	0	SEC61G	0	F25H8.1	0	N/A	N/A	186929	0	11284	0
YKL100C	0	HM13	0	ZK546.13	1	CG4538	0	188090	0	33990	0
NUT2	1	MED10	1	F22F7.7	1	Gyc88E	0	188209	0	34009	0
MED6	0	MED6	0	M01A8.2	0	Mpp6	0	188859	0	38621	1
MRE11	1	MRE11A	1	C05D11.2	0	CG6432	0	188942	0	38641	0
YCL033C	0	MSRB3	0	Y106G6G.6	0	N/A	N/A	189113	0	34172	0
DPB4	0	POLE3	1	T07A9.12	0	wbl	0	189134	1	38779	1
YIH1	0	IMPACT	1	W07E6.1	0	Oseg3	0	189778	1	34221	0
RPL38	0	RPL38	0	F56G4.4	0	CG33232	0	190300	0	34230	0
IMP1	0	IMMP1L	0	N/A	N/A	N/A	N/A	190325	0	34253	0
YKE2	0	PFDN6	1	K07C5.1	0	CG31170	0	190767	1	34257	1
AFG2	0	SPATA5	0	T05E11.4	0	CG10214	0	192015	0	38932	0
URA3	0	UMPS	1	M28.7	0	und	0	192413	0	38932	0
DNM1	0	DNM1L	0	B0286.4	0	Eip71CD	0	192845	0	34416	0
MSH4	0	MSH4	1	F02A9.4	1	RpA-70	0	193152	0	39024	0
ATG5	0	ATG5	1	F36A2.13	0	Dlc90F	0	194255	0	34461	0
FCP1	0	CTDP1	0	N/A	N/A	CG31004	0	194470	0	34505	0
MVD1	1	MVD	0	F19H8.3	0	N/A	N/A	194731	0	34640	0
SIT4	0	PPP6	0	F26G1.1	0	CG7519	0	194768	0	39276	0
HCS1	0	IGHMBP2	0	Y38A10A.5	0	CG13850	0	195662	0	39295	0
UGA2	0	ALDH5A1	0	F18C5.2	0	CG4610	0	234038	0	39309	1
DUS3	0	DUS3L	1	C27H2.3	0	CG8449	0	234177	0	39350	0
PRP31	0	PRPF31	0	F56D12.1	0	mtSSB	0	234599	0	37272	0
STI1	0	STIP1	1	K10D2.6	0	CG17657	1	234715	0	163707	0
YKL100C	0	HM13	0	C16C10.6	0	CG10648	1	234970	0	38017	1
TMA7	0	CCDC72	0	K11D9.1	1	Gycalpha99B	0	235180	1	38396	1
HEM4	0	UROS	0	F55F8.4	1	CG6729	0	235676	0	34653	0
ERS1	0	CTNS	0	R74.1	0	G-oalpha47A	0	235676	0	34715	0
YGR277C	0	COASY	0	N/A	N/A	N/A	N/A	236177	0	30945	0
SHQ1	0	SHQ1	0	Y41C4A.8	0	CG5339	0	236387	0	31079	0
								236681	0	31181	1
	11/103		21/103		22/97		14/92	236699	0	32111	0
								237013	0	32320	0
TOTAL	11	TOTAL	21	TOTAL	22	TOTAL	14	237233	0	32374	0
								237480	1	32422	0
								237610	0	32483	1
								237955	0	32550	0
								238038	0	32559	0
								238105	1	32709	0
								238448	1	37385	1
								238527	1	32875	1
								238530	0	32870	1
								239298	0	32943	0
								240056	1	33106	0
								240231	1	33152	0
								240296	0	37877	1
								240395	0	33562	0
								240727	0	38338	0
								240935	0	33825	0
								240962	0	33870	0
								241161	0	35273	0
								241285	0	33944	0
								241380	0	38586	0
								241841	0	33983	0
								241911	0	34081	0
								242212	1	34101	0
								242394	0	38741	1
								242394	0	38811	0
								242416	0	34277	0
								242762	0	34384	1
								243801	1	34574	0
								244138	0	39196	0
								244538	0	39286	0
								244694	0	34712	0
								244739	0	34765	0
								244746	0	162025	1
								244907	0
								244934	1	TOTAL	38
								245009	0
								245237	0
								245394	0
								245470	0
								245986	0
								246003	0
								246101	0
								246398	0
								246556	0
								247088	1
								247521	1
								247576	0
								247781	0
								247948	1
								248235	0
								TOTAL	33

## Sheet: Monosiga ESTs
Monosiga RB Gene	Monstiga Downstream Control
17002	35407	1
17006	30731	0
17162	30881	1
17370	17362	0
17559	35854	0
17740	31317	1
17749	17747	0
17889	31422	1
18046	36210	0
18259	36368	1
18360	20347	0
18537	18535	0
18812	18816	1
18908	32199	0
18918	18918	0
19050	30765	1
19144	19147	0
19326	31020	0
19343	31008	0
19374	35693	0
19417	19417	0
19511	31130	1
19938	31454	0
19954	17952	0
20053	20053	0
20084	31552	0
20305	20306	0
30764	30763	1
30832	35510	1
30938	30936	0
31020	35698	0
31074	35746	0
31091	31096	0
31140	19514	0
31164	34908	1
31519	36198	1
31878	36548	0
31905	36576	0
32055	36727	0
32064	32065	1
32207	20905	1
32300	32302	0
32312	32314	0
32386	32387	1
32393	32392	0
32409	32405	1
32472	32475	0
32524	37186	0
32742	32745	1
32803	32801	0
32871	37517	1
32887	37534	0
32917	32920	0
32981	37615	0
32987	32985	0
33031	33031	1
33067	37690	1
33122	33121	0
33162	37789	0
33204	33207	0
33344	33343	0
33365	33364	1
33395	33393	0
33413	33418	1
33452	33450	0
33491	38101	0
33551	38159	0
33567	33565	1
33663	33662	0
33707	38331	0
33822	38433	0
33876	38483	0
33945	33948	0
33958	11284	0
33989	33990	0
34007	34009	0
34022	38621	1
34046	38641	0
34170	34172	0
34185	38779	1
34220	34221	0
34232	34230	0
34254	34253	0
34261	34257	1
34332	38932	0
34337	38932	0
34423	34416	0
34432	39024	0
34460	34461	0
34506	34505	0
34642	34640	0
34698	39276	0
34721	39295	0
34734	39309	1
34776	39350	0
35182	37272	0
35219	163707	0
35229	38017	1
35262	38396	1
35331	34653	0
35337	34715	0
35624	30945	0
35747	31079	0
35853	31181	1
36786	32111	0
36976	32320	0
37029	32374	0
37070	32422	0
37129	32483	1
37209	32550	0
37215	32559	0
37362	32709	0
37390	37385	1
37518	32875	1
37521	32870	1
37585	32943	0
37739	33106	0
37779	33152	0
37879	37877	1
38170	33562	0
38339	38338	0
38432	33825	0
38478	33870	0
38531	35273	0
38546	33944	0
38583	38586	0
38587	33983	0
38678	34081	0
38701	34101	0
38740	38741	1
38815	38811	0
38871	34277	0
38974	34384	1
39165	34574	0
39198	39196	0
39284	39286	0
39286	34712	0
39339	34765	0
236578	162025	1
		38/140

## Sheet: Nematostella ESTs
19938	0
34421	1
157776	0
159004	0
159915	0
160369	0
160394	0
160868	0
161851	1
162426	0
163275	0
163801	1
164749	0
164874	0
165346	1
165372	0
165376	0
165740	0
165740	0
166242	0
166546	0
166699	0
167370	1
167381	0
167625	1
167658	0
168185	1
168258	0
168328	1
170139	1
170242	0
170367	0
170437	0
170685	0
171651	0
171857	0
172283	0
172449	1
173973	0
174137	0
174406	0
174448	0
174677	1
175257	0
175766	0
176237	0
176292	1
176655	0
176908	0
177213	0
177644	1
177965	0
178355	1
178433	0
179195	0
179334	0
180626	0
181204	0
181320	0
181859	0
181975	0
182102	0
182319	1
182326	0
182962	0
183894	1
184315	0
184407	0
184519	1
184971	0
185932	0
186036	0
186817	0
186929	0
188090	0
188209	0
188859	0
188942	0
189113	0
189134	1
189778	1
190300	0
190325	0
190767	1
192015	0
192413	0
192845	0
193152	0
194255	0
194470	0
194731	0
194768	0
195662	0
234038	0
234177	0
234599	0
234715	0
234970	0
235180	1
235676	0
235676	0
236177	0
236387	0
236681	0
236699	0
237013	0
237233	0
237480	1
237610	0
237955	0
238038	0
238105	1
238448	1
238527	1
238530	0
239298	0
240056	1
240231	1
240296	0
240395	0
240727	0
240935	0
240962	0
241161	0
241285	0
241380	0
241841	0
241911	0
242212	1
242394	0
242394	0
242416	0
242762	0
243801	1
244138	0
244538	0
244694	0
244739	0
244746	0
244907	0
244934	1
245009	0
245237	0
245394	0
245470	0
245986	0
246003	0
246101	0
246398	0
246556	0
247088	1
247521	1
247576	0
247781	0
247948	1
248235	0
	33/156
